# Supplementary material for: A comprehensive genomic catalog from global cold seeps
Source: Sci Data. 2023 Sep 8;10:596. doi: 10.1038/s41597-023-02521-4 (PMC10491686; doi:10.1038/s41597-023-02521-4)
Supplement: Supplementary file 1 — Supplementary Table 1 and 2 [file 41597_2023_2521_MOESM1_ESM.xlsx]

## Sheet: Supplementary Table 1
Supplementary Table 1 Sampling and sequencing information for metagenomic data used in this study, including geographic location of cold seeps, cold seep types, sample depths, water depths, sequencing platform, assembly and binning statistics, NCBI accession numbers, and source references.
Geographic location	Abbreviation	Type	Sample name	Depth (mbsf)	Water depth (m)	Sequencing platform	BioProject	SRA accession	Source DOI	Source reference	Quality control	Single-sample		Co-sample
												assembly	binning	Co-assembly
Pacific Ocean: Eastern North Pacific, ODP site 1244	ENP	gas hydrate	ENP_3.55	3.55	895	Illumina HiSeq 2500	PRJNA390944	SRR5716301	https://doi.org/10.1111/1462-2920.15656	Microbial metabolism and adaptations in Atribacteria-dominated methane hydrate sediments	Read_QC module within the metaWRAP v1.3.2 pipeline (--skip-bmtagger)	megahit v1.1.3 (default parameters)	metaWRAP v1.32. (--metabat2 --maxbin2 --concoct --universal) + SemBin v1.4.0 (default parameters) + resella v 0.4.1 (default parameters)	megahit v1.1.3 (--k-min 27 --kmin-1pass --presets meta-large)	metaWRAP v1.32. (--metabat2 --maxbin2 --concoct --universal) + SemBin v1.4.0 (default parameters) + resella v 0.4.1 (default parameters)
								SRR5716302				megahit v1.1.3 (default parameters)	metaWRAP v1.32. (--metabat2 --maxbin2 --concoct --universal) + SemBin v1.4.0 (default parameters) + resella v 0.4.1 (default parameters)
			ENP_2	2				SRR5716303				megahit v1.1.3 (default parameters)	metaWRAP v1.32. (--metabat2 --maxbin2 --concoct --universal) + SemBin v1.4.0 (default parameters) + resella v 0.4.1 (default parameters)
								SRR5716304				megahit v1.1.3 (default parameters)	metaWRAP v1.32. (--metabat2 --maxbin2 --concoct --universal) + SemBin v1.4.0 (default parameters) + resella v 0.4.1 (default parameters)
			ENP_18.1	18.1				SRR5716305				megahit v1.1.3 (default parameters)	metaWRAP v1.32. (--metabat2 --maxbin2 --concoct --universal) + SemBin v1.4.0 (default parameters) + resella v 0.4.1 (default parameters)
								SRR5716306				megahit v1.1.3 (default parameters)	metaWRAP v1.32. (--metabat2 --maxbin2 --concoct --universal) + SemBin v1.4.0 (default parameters) + resella v 0.4.1 (default parameters)
			ENP_8.6	8.6				SRR5716307				megahit v1.1.3 (default parameters)	metaWRAP v1.32. (--metabat2 --maxbin2 --concoct --universal) + SemBin v1.4.0 (default parameters) + resella v 0.4.1 (default parameters)
								SRR5716308				megahit v1.1.3 (default parameters)	metaWRAP v1.32. (--metabat2 --maxbin2 --concoct --universal) + SemBin v1.4.0 (default parameters) + resella v 0.4.1 (default parameters)
			ENP_20.69	20.69				SRR5716309				megahit v1.1.3 (default parameters)	metaWRAP v1.32. (--metabat2 --maxbin2 --concoct --universal) + SemBin v1.4.0 (default parameters) + resella v 0.4.1 (default parameters)
								SRR5716310				megahit v1.1.3 (default parameters)	metaWRAP v1.32. (--metabat2 --maxbin2 --concoct --universal) + SemBin v1.4.0 (default parameters) + resella v 0.4.1 (default parameters)
			ENP_68.55	68.55				SRR5716311				megahit v1.1.3 (default parameters)	metaWRAP v1.32. (--metabat2 --maxbin2 --concoct --universal) + SemBin v1.4.0 (default parameters) + resella v 0.4.1 (default parameters)
								SRR5716312				megahit v1.1.3 (default parameters)	metaWRAP v1.32. (--metabat2 --maxbin2 --concoct --universal) + SemBin v1.4.0 (default parameters) + resella v 0.4.1 (default parameters)
			ENP_35.65	35.65				SRR5716313				megahit v1.1.3 (default parameters)	metaWRAP v1.32. (--metabat2 --maxbin2 --concoct --universal) + SemBin v1.4.0 (default parameters) + resella v 0.4.1 (default parameters)
								SRR5716314				megahit v1.1.3 (default parameters)	metaWRAP v1.32. (--metabat2 --maxbin2 --concoct --universal) + SemBin v1.4.0 (default parameters) + resella v 0.4.1 (default parameters)
Pacific Ocean: Santa Monica Mounds	SMM	gas hydrate	SMM_0.3	0-0.3	860.5	Illumina NextSeq 500	PRJNA431796	SRR6660646	https://doi.org/10.1038/s41396-021-01047-0	Sulfate differentially stimulates but is not respired by diverse anaerobic methanotrophic archaea	Read_QC module within the metaWRAP v1.3.2 pipeline (--skip-bmtagger)	megahit v1.1.3 (default parameters)	metaWRAP v1.32. (--metabat2 --maxbin2 --concoct --universal) + SemBin v1.4.0 (default parameters) + resella v 0.4.1 (default parameters)	Not applicable	Not applicable
Western Gulf of Mexico	WGM	asphalt volcano	WGM_0.03	0.00-0.03	2925	Illumina HiSeq 1500	PRJEB32776	ERR3365594	https://doi.org/10.1128/mBio.01814-19	Anaerobic Degradation of Non-Methane Alkanes by “Candidatus Methanoliparia” in Hydrocarbon Seeps of the Gulf of Mexico	Read_QC module within the metaWRAP v1.3.2 pipeline (--skip-bmtagger)	megahit v1.1.3 (default parameters)	metaWRAP v1.32. (--metabat2 --maxbin2 --concoct --universal) + SemBin v1.4.0 (default parameters) + resella v 0.4.1 (default parameters)	megahit v1.1.3 (--k-min 27 --kmin-1pass --presets meta-large)	metaWRAP v1.32. (--metabat2 --maxbin2 --concoct --universal) + SemBin v1.4.0 (default parameters) + resella v 0.4.1 (default parameters)
				0.00-0.03				ERR3365595				megahit v1.1.3 (default parameters)	metaWRAP v1.32. (--metabat2 --maxbin2 --concoct --universal) + SemBin v1.4.0 (default parameters) + resella v 0.4.1 (default parameters)
				0.00-0.03				ERR3341267				megahit v1.1.3 (default parameters)	metaWRAP v1.32. (--metabat2 --maxbin2 --concoct --universal) + SemBin v1.4.0 (default parameters) + resella v 0.4.1 (default parameters)
				0.00-0.03				ERR3341266				megahit v1.1.3 (default parameters)	metaWRAP v1.32. (--metabat2 --maxbin2 --concoct --universal) + SemBin v1.4.0 (default parameters) + resella v 0.4.1 (default parameters)
				0.00-0.03		Illumina MiSeq		ERR3341265				megahit v1.1.3 (default parameters)	metaWRAP v1.32. (--metabat2 --maxbin2 --concoct --universal) + SemBin v1.4.0 (default parameters) + resella v 0.4.1 (default parameters)
				0.00-0.03				ERR3341264				megahit v1.1.3 (default parameters)	metaWRAP v1.32. (--metabat2 --maxbin2 --concoct --universal) + SemBin v1.4.0 (default parameters) + resella v 0.4.1 (default parameters)
			WGM_0.15	0.15				ERR3341263				megahit v1.1.3 (default parameters)	metaWRAP v1.32. (--metabat2 --maxbin2 --concoct --universal) + SemBin v1.4.0 (default parameters) + resella v 0.4.1 (default parameters)
Northwestern Gulf of Mexico	NGM	oil and gas seep	D24_0.1	0.1-0.15	~1600	Illumina HiSeq 2500	PRJNA553005	SRR9649755	https://doi.org/10.1038/s41598-020-62840-z	Metagenomic views of microbial dynamics influenced by hydrocarbon seepage in sediments of the Gulf of Mexico	Read_QC module within the metaWRAP v1.3.2 pipeline (--skip-bmtagger)	megahit v1.2.9 (default parameters)	metaWRAP v1.32. (--metabat2 --maxbin2 --concoct --universal) + SemBin v1.4.0 (default parameters) + resella v 0.4.1 (default parameters)	megahit v1.1.3 (--k-min 27 --kmin-1pass --presets meta-large)	metaWRAP v1.32. (--metabat2 --maxbin2 --concoct --universal) + SemBin v1.4.0 (default parameters)
			D27_0.1	0.1-0.15				SRR9649756				megahit v1.2.9 (default parameters)	metaWRAP v1.32. (--metabat2 --maxbin2 --concoct --universal) + SemBin v1.4.0 (default parameters) + resella v 0.4.1 (default parameters)
			D33_0.1	0.1-0.15				SRR9649758				megahit v1.2.9 (default parameters)	metaWRAP v1.32. (--metabat2 --maxbin2 --concoct --universal) + SemBin v1.4.0 (default parameters) + resella v 0.4.1 (default parameters)
			D72_0.1	0.1-0.15				SRR9649759				megahit v1.2.9 (default parameters)	metaWRAP v1.32. (--metabat2 --maxbin2 --concoct --universal) + SemBin v1.4.0 (default parameters) + resella v 0.4.1 (default parameters)
			D75_0.1	0.1-0.15				SRR9649760				megahit v1.2.9 (default parameters)	metaWRAP v1.32. (--metabat2 --maxbin2 --concoct --universal) + SemBin v1.4.0 (default parameters) + resella v 0.4.1 (default parameters)
Eastern Gulf of Mexico	EGM	oil and gas seep	E26_0.1	0-0.2	2800	Illumina NextSeq 500	PRJNA485648	SRR7716469	https://doi.org/10.1038/s41467-019-09747-0	Metabolic potential of uncultured bacteria and archaea associated with petroleum seepage in deep-sea sediments	Read_QC module within the metaWRAP v1.3.2 pipeline (--skip-bmtagger)	megahit v1.2.9 (default parameters)	metaWRAP v1.32. (--metabat2 --maxbin2 --concoct --universal) + SemBin v1.4.0 (default parameters) + resella v 0.4.1 (default parameters)	megahit v1.1.3 (--k-min 27 --kmin-1pass --presets meta-large)	metaWRAP v1.32. (--metabat2 --maxbin2 --concoct --universal) + SemBin v1.4.0 (default parameters)
			E29_0.1	0-0.2	3200			SRR7716470				megahit v1.2.9 (default parameters)	metaWRAP v1.32. (--metabat2 --maxbin2 --concoct --universal) + SemBin v1.4.0 (default parameters) + resella v 0.4.1 (default parameters)
			E44_0.1	0-0.2	3000			SRR7716471				megahit v1.2.9 (default parameters)	metaWRAP v1.32. (--metabat2 --maxbin2 --concoct --universal) + SemBin v1.4.0 (default parameters) + resella v 0.4.1 (default parameters)
Scotian Basin	SB	oil and gas seep	SB_0	0	2306	Illumina NextSeq 500	PRJNA598277	SRR12623516	https://doi.org/10.1038/s41467-020-19648-2	Thermogenic hydrocarbon biodegradation by diverse depth-stratified microbial populations at a Scotian Basin cold seep	Read_QC module within the metaWRAP v1.3.2 pipeline (--skip-bmtagger)	megahit v1.2.9 (default parameters)	metaWRAP v1.32. (--metabat2 --maxbin2 --concoct --universal) + SemBin v1.4.0 (default parameters)	megahit v1.1.3 (--k-min 27 --kmin-1pass --presets meta-large)	metaWRAP v1.32. (--metabat2 --maxbin2 --concoct --universal) + SemBin v1.4.0
			SB_0.2	0.2				SRR12623517				megahit v1.2.9 (default parameters)	metaWRAP v1.32. (--metabat2 --maxbin2 --concoct --universal) + SemBin v1.4.0 (default parameters)
			SB_0.6	0.6				SRR12623518				megahit v1.2.9 (default parameters)	metaWRAP v1.32. (--metabat2 --maxbin2 --concoct --universal) + SemBin v1.4.0 (default parameters)
			SB_1	1				SRR12623519				megahit v1.2.9 (default parameters)	metaWRAP v1.32. (--metabat2 --maxbin2 --concoct --universal) + SemBin v1.4.0 (default parameters)
			SB_1.5	1.5				SRR12623520				megahit v1.2.9 (default parameters)	metaWRAP v1.32. (--metabat2 --maxbin2 --concoct --universal) + SemBin v1.4.0 (default parameters)
			SB_2	2				SRR12623521				megahit v1.2.9 (default parameters)	metaWRAP v1.32. (--metabat2 --maxbin2 --concoct --universal) + SemBin v1.4.0 (default parameters)
			SB_2.5	2.5				SRR12623522				megahit v1.2.9 (default parameters)	metaWRAP v1.32. (--metabat2 --maxbin2 --concoct --universal) + SemBin v1.4.0 (default parameters)
Mediterranean Sea, Amon mud volcano	MS	mud volcano	MS	NA	NA	Illumina MiSeq	PRJNA431796	SRR6660645	NA (download from NCBI’s Sequence Read Archive)		Read_QC module within the metaWRAP v1.3.2 pipeline (--skip-bmtagger)	megahit v1.1.3 (default parameters)	metaWRAP v1.32. (--metabat2 --maxbin2 --concoct --universal) + SemBin v1.4.0 (default parameters) + resella v 0.4.1 (default parameters)	Not applicable	Not applicable
Haakon Mosby mud volcano	HM	mud volcano	HM_c_0.1	0-0.1	1250	Illumina HiSeq 1000	PRJNA248084	SRR1971625	https://doi.org/10.1038/s41396-018-0263-1	In situ development of a methanotrophic microbiome in deep-sea sediments	Read_QC module within the metaWRAP v1.3.2 pipeline (--skip-bmtagger)	megahit v1.1.3 (default parameters)	metaWRAP v1.32. (--metabat2 --maxbin2 --concoct --universal) + SemBin v1.4.0 (default parameters) + resella v 0.4.1 (default parameters)	megahit v1.1.3 (--k-min 27 --kmin-1pass --presets meta-large)	metaWRAP v1.32. (--metabat2 --maxbin2 --concoct --universal) + SemBin v1.4.0 (default parameters) + resella v 0.4.1 (default parameters)
			HM_b_0.1	0-0.1				SRR1971624				megahit v1.1.3 (default parameters)	metaWRAP v1.32. (--metabat2 --maxbin2 --concoct --universal) + SemBin v1.4.0 (default parameters) + resella v 0.4.1 (default parameters)
			HM_2.8	2.8				SRR1971622				megahit v1.1.3 (default parameters)	metaWRAP v1.32. (--metabat2 --maxbin2 --concoct --universal) + SemBin v1.4.0 (default parameters) + resella v 0.4.1 (default parameters)
			HM_b_3.8	3.8				SRR1971621				megahit v1.1.3 (default parameters)	metaWRAP v1.32. (--metabat2 --maxbin2 --concoct --universal) + SemBin v1.4.0 (default parameters) + resella v 0.4.1 (default parameters)
			HM_a_3.8	3.8				SRR1971620				megahit v1.1.3 (default parameters)	metaWRAP v1.32. (--metabat2 --maxbin2 --concoct --universal) + SemBin v1.4.0 (default parameters) + resella v 0.4.1 (default parameters)
			HM_a_0.1	0-0.1				SRR1971619				megahit v1.1.3 (default parameters)	metaWRAP v1.32. (--metabat2 --maxbin2 --concoct --universal) + SemBin v1.4.0 (default parameters) + resella v 0.4.1 (default parameters)
South China sea: Haima seep	HM1	methane seep	HM1_0.03	0.02-0.04	1380	HiSeq 2500	PRJNA831433	SRR18920794	https://doi.org/10.1016/j.dsr.2021.103489	Asgard archaea in the haima cold seep: Spatial distribution and genomic insights	Read_QC module within the metaWRAP v1.3.2 pipeline (--skip-bmtagger)	megahit v1.2.9 (default parameters)	metaWRAP v1.32. (--metabat2 --maxbin2 --concoct --universal) + SemBin v1.4.0 (default parameters) + resella v 0.4.1 (default parameters)	megahit v1.1.3 (--k-min 27 --kmin-1pass --presets meta-large)	metaWRAP v1.32. (--metabat2 --maxbin2 --concoct --universal) + SemBin v1.4.0 (default parameters)
			HM1_0.11	0.10-0.12				SRR18920793				megahit v1.2.9 (default parameters)	metaWRAP v1.32. (--metabat2 --maxbin2 --concoct --universal) + SemBin v1.4.0 (default parameters) + resella v 0.4.1 (default parameters)
			HM1_0.19	0.18-0.20				SRR18920792				megahit v1.2.9 (default parameters)	metaWRAP v1.32. (--metabat2 --maxbin2 --concoct --universal) + SemBin v1.4.0 (default parameters) + resella v 0.4.1 (default parameters)
			HM1_0.26	0.26-0.28				SRR18920791				megahit v1.2.9 (default parameters)	metaWRAP v1.32. (--metabat2 --maxbin2 --concoct --universal) + SemBin v1.4.0 (default parameters) + resella v 0.4.1 (default parameters)
			HM1_0.28	0.26-0.28				SRR18920790				megahit v1.2.9 (default parameters)	metaWRAP v1.32. (--metabat2 --maxbin2 --concoct --universal) + SemBin v1.4.0 (default parameters) + resella v 0.4.1 (default parameters)
	HM3	methane seep	HM3_0.11	0.10-0.12	1380			SRR18936880				megahit v1.2.9 (default parameters)	metaWRAP v1.32. (--metabat2 --maxbin2 --concoct --universal) + SemBin v1.4.0 (default parameters) + resella v 0.4.1 (default parameters)	megahit v1.1.3 (--k-min 27 --kmin-1pass --presets meta-large)	metaWRAP v1.32. (--metabat2 --maxbin2 --concoct --universal) + SemBin v1.4.0 (default parameters)
			HM3_0.19	0.18-0.20				SRR18936879				megahit v1.2.9 (default parameters)	metaWRAP v1.32. (--metabat2 --maxbin2 --concoct --universal) + SemBin v1.4.0 (default parameters) + resella v 0.4.1 (default parameters)
			HM3_0.27	0.26-0.28				SRR18936878				megahit v1.2.9 (default parameters)	metaWRAP v1.32. (--metabat2 --maxbin2 --concoct --universal) + SemBin v1.4.0 (default parameters) + resella v 0.4.1 (default parameters)
			HM3_0.35	0.34-0.36				SRR18936877				megahit v1.2.9 (default parameters)	metaWRAP v1.32. (--metabat2 --maxbin2 --concoct --universal) + SemBin v1.4.0 (default parameters) + resella v 0.4.1 (default parameters)
			HM3_0.75	0.74-0.76				SRR18936876				megahit v1.2.9 (default parameters)	metaWRAP v1.32. (--metabat2 --maxbin2 --concoct --universal) + SemBin v1.4.0 (default parameters) + resella v 0.4.1 (default parameters)
	HM5	methane seep	HM5_0.01	0-0.02	1390			SRR18936875				megahit v1.2.9 (default parameters)	metaWRAP v1.32. (--metabat2 --maxbin2 --concoct --universal) + SemBin v1.4.0 (default parameters) + resella v 0.4.1 (default parameters)	megahit v1.1.3 (--k-min 27 --kmin-1pass --presets meta-large)	metaWRAP v1.32. (--metabat2 --maxbin2 --concoct --universal) + SemBin v1.4.0 (default parameters)
			HM5_0.05	0.04-0.06				SRR18936874				megahit v1.2.9 (default parameters)	metaWRAP v1.32. (--metabat2 --maxbin2 --concoct --universal) + SemBin v1.4.0 (default parameters) + resella v 0.4.1 (default parameters)
			HM5_0.13	0.12-0.14				SRR18936873				megahit v1.2.9 (default parameters)	metaWRAP v1.32. (--metabat2 --maxbin2 --concoct --universal) + SemBin v1.4.0 (default parameters) + resella v 0.4.1 (default parameters)
			HM5_0.21	0.20-0.22				SRR18936872				megahit v1.2.9 (default parameters)	metaWRAP v1.32. (--metabat2 --maxbin2 --concoct --universal) + SemBin v1.4.0 (default parameters) + resella v 0.4.1 (default parameters)
			HM5_0.29	0.28-0.30				SRR18936871				megahit v1.2.9 (default parameters)	metaWRAP v1.32. (--metabat2 --maxbin2 --concoct --universal) + SemBin v1.4.0 (default parameters) + resella v 0.4.1 (default parameters)
	HM_SQ	methane seep	SQ54_0.02	0-0.04	1388	Illumina HiSeq 2500	PRJNA612576	SRR11306553	https://doi.org/10.1016/j.marpolbul.2022.113458	Insights into carbon-fixation pathways through metagonomics in the sediments of deep-sea cold seeps	fastp v0.23.2 (default parameters: --qualified_quality_phred 15 --unqualified_percent_limit 40 --length_required 15 --complexity_threshold 30 --disable_adapter_trimming enable)	megahit v1.1.3 (default parameters)	metaWRAP v1.32. (--metabat2 --maxbin2 --concoct --universal) + SemBin v1.4.0 (default parameters) + resella v 0.4.1 (default parameters)	megahit v1.1.3 (--k-min 27 --kmin-1pass --presets meta-large)	metaWRAP v1.32. (--metabat2 --maxbin2 --concoct --universal) + SemBin v1.4.0 (default parameters)
			SQ54_0.06	0.04-0.08				SRR11306552				megahit v1.1.3 (default parameters)	metaWRAP v1.32. (--metabat2 --maxbin2 --concoct --universal) + SemBin v1.4.0 (default parameters) + resella v 0.4.1 (default parameters)
			SQ54_0.10	0.08-0.12				SRR11306551				megahit v1.1.3 (default parameters)	metaWRAP v1.32. (--metabat2 --maxbin2 --concoct --universal) + SemBin v1.4.0 (default parameters) + resella v 0.4.1 (default parameters)
			SQ58_0.02	0-0.04	1388			SRR11306550				megahit v1.1.3 (default parameters)	metaWRAP v1.32. (--metabat2 --maxbin2 --concoct --universal) + SemBin v1.4.0 (default parameters) + resella v 0.4.1 (default parameters)
			SQ58_0.06	0.04-0.08				SRR11306549				megahit v1.1.3 (default parameters)	metaWRAP v1.32. (--metabat2 --maxbin2 --concoct --universal) + SemBin v1.4.0 (default parameters) + resella v 0.4.1 (default parameters)
			SQ58_0.10	0.08-0.12				SRR11306548				megahit v1.1.3 (default parameters)	metaWRAP v1.32. (--metabat2 --maxbin2 --concoct --universal) + SemBin v1.4.0 (default parameters) + resella v 0.4.1 (default parameters)
			SQ79_0.02	0-0.04	1377			SRR11306547				megahit v1.1.3 (default parameters)	metaWRAP v1.32. (--metabat2 --maxbin2 --concoct --universal) + SemBin v1.4.0 (default parameters) + resella v 0.4.1 (default parameters)
			SQ79_0.06	0.04-0.08				SRR11306544				megahit v1.1.3 (default parameters)	metaWRAP v1.32. (--metabat2 --maxbin2 --concoct --universal) + SemBin v1.4.0 (default parameters) + resella v 0.4.1 (default parameters)
			SQ79_0.10	0.08-0.12				SRR11306543				megahit v1.1.3 (default parameters)	metaWRAP v1.32. (--metabat2 --maxbin2 --concoct --universal) + SemBin v1.4.0 (default parameters) + resella v 0.4.1 (default parameters)
			SQ81_0.02	0-0.04	1366			SRR11306542				megahit v1.1.3 (default parameters)	metaWRAP v1.32. (--metabat2 --maxbin2 --concoct --universal) + SemBin v1.4.0 (default parameters) + resella v 0.4.1 (default parameters)
			SQ81_0.06	0.04-0.08				SRR11306567				megahit v1.1.3 (default parameters)	metaWRAP v1.32. (--metabat2 --maxbin2 --concoct --universal) + SemBin v1.4.0 (default parameters) + resella v 0.4.1 (default parameters)
			SQ81_0.10	0.08-0.12				SRR11306566				megahit v1.1.3 (default parameters)	metaWRAP v1.32. (--metabat2 --maxbin2 --concoct --universal) + SemBin v1.4.0 (default parameters) + resella v 0.4.1 (default parameters)
	S11	methane seep	S11_0.05	0-0.1	1375	HiSeq 2500	PRJNA738468	SRR14876852	https://doi.org/10.1128/spectrum.05337-22	Metal-driven anaerobic oxidation of methane as an important methane sink in methanic cold seep sediments	Read_QC module within the metaWRAP v1.3.2 pipeline (--skip-bmtagger)	megahit v1.2.9 (default parameters)	metaWRAP v1.32. (--metabat2 --maxbin2 --concoct --universal) + SemBin v1.4.0 (default parameters)	megahit v1.1.3 (--k-min 27 --kmin-1pass --presets meta-large)	vamb v3.0.2
			S11_0.15	0.2-0.3				SRR14876853				megahit v1.2.9 (default parameters)	metaWRAP v1.32. (--metabat2 --maxbin2 --concoct --universal) + SemBin v1.4.0 (default parameters)
			S11_0.45	0.4-0.5				SRR14876854				megahit v1.2.9 (default parameters)	metaWRAP v1.32. (--metabat2 --maxbin2 --concoct --universal) + SemBin v1.4.0 (default parameters)
			S11_0.85	0.8-0.9				SRR14876844				megahit v1.2.9 (default parameters)	metaWRAP v1.32. (--metabat2 --maxbin2 --concoct --universal) + SemBin v1.4.0 (default parameters)
			S11_1.25	1.2-1.3				SRR14876845				megahit v1.2.9 (default parameters)	metaWRAP v1.32. (--metabat2 --maxbin2 --concoct --universal) + SemBin v1.4.0 (default parameters)
			S11_1.65	1.6-1.7				SRR14876846				megahit v1.2.9 (default parameters)	metaWRAP v1.32. (--metabat2 --maxbin2 --concoct --universal) + SemBin v1.4.0 (default parameters)
			S11_2.05	2-2.1				SRR14876847				megahit v1.2.9 (default parameters)	metaWRAP v1.32. (--metabat2 --maxbin2 --concoct --universal) + SemBin v1.4.0 (default parameters)
			S11_2.45	2.4-2.5				SRR14876848				megahit v1.2.9 (default parameters)	metaWRAP v1.32. (--metabat2 --maxbin2 --concoct --universal) + SemBin v1.4.0 (default parameters)
			S11_2.85	2.8-2.9				SRR14876849				megahit v1.2.9 (default parameters)	metaWRAP v1.32. (--metabat2 --maxbin2 --concoct --universal) + SemBin v1.4.0 (default parameters)
			S11_3.25	3.2-3.3				SRR14876850				megahit v1.2.9 (default parameters)	metaWRAP v1.32. (--metabat2 --maxbin2 --concoct --universal) + SemBin v1.4.0 (default parameters)
			S11_3.65	3.6-3.7				SRR14876851				megahit v1.2.9 (default parameters)	metaWRAP v1.32. (--metabat2 --maxbin2 --concoct --universal) + SemBin v1.4.0 (default parameters)
			S11_4.05	4-4.1				SRR14876855				megahit v1.2.9 (default parameters)	metaWRAP v1.32. (--metabat2 --maxbin2 --concoct --universal) + SemBin v1.4.0 (default parameters)
			S11_4.25	4.2-4.3				SRR14876856				megahit v1.2.9 (default parameters)	metaWRAP v1.32. (--metabat2 --maxbin2 --concoct --universal) + SemBin v1.4.0 (default parameters)
	SY5	methane seep/extinct seep	SY5_0.01	0-0.02	~1360	BGISEQ500/DNBSEQ-T1	PRJNA739036	SRR14923490	https://doi.org/10.21203/rs.3.rs-2323106/v1	Deep sea cold seep is an atmospheric Hg sink and MeHg source	Read_QC module within the metaWRAP v1.3.2 pipeline (--skip-bmtagger)	megahit v1.2.9 (default parameters)	metaWRAP v1.32. (--metabat2 --maxbin2 --concoct --universal) + SemBin v1.4.0 (default parameters)	megahit v1.1.3 (--k-min 27 --kmin-1pass --presets meta-large)	metaWRAP v1.32. (--metabat2 --maxbin2 --concoct --universal) + SemBin v1.4.0
			SY5_0.05	0.04-0.06				SRR14923477				megahit v1.2.9 (default parameters)	metaWRAP v1.32. (--metabat2 --maxbin2 --concoct --universal) + SemBin v1.4.0 (default parameters)
			SY5_0.09	0.08-0.10				SRR14923478				megahit v1.2.9 (default parameters)	metaWRAP v1.32. (--metabat2 --maxbin2 --concoct --universal) + SemBin v1.4.0 (default parameters)
			SY5_0.13	0.12-0.14		BGISEQ500		SRR14923479				megahit v1.2.9 (default parameters)	metaWRAP v1.32. (--metabat2 --maxbin2 --concoct --universal) + SemBin v1.4.0 (default parameters)
			SY5_0.17	0.16-0.18				SRR14923480				megahit v1.2.9 (default parameters)	metaWRAP v1.32. (--metabat2 --maxbin2 --concoct --universal) + SemBin v1.4.0 (default parameters)
	SY6	methane seep	SY6_0.01	0-0.02		BGISEQ500		SRR14923481				megahit v1.2.9 (default parameters)	metaWRAP v1.32. (--metabat2 --maxbin2 --concoct --universal) + SemBin v1.4.0 (default parameters)	megahit v1.1.3 (--k-min 27 --kmin-1pass --presets meta-large)	metaWRAP v1.32. (--metabat2 --maxbin2 --concoct --universal) + SemBin v1.4.0
			SY6_0.03	0.02-0.04				SRR14923482				megahit v1.2.9 (default parameters)	metaWRAP v1.32. (--metabat2 --maxbin2 --concoct --universal) + SemBin v1.4.0 (default parameters)
			SY6_0.07	0.06-0.08				SRR14923483				megahit v1.2.9 (default parameters)	metaWRAP v1.32. (--metabat2 --maxbin2 --concoct --universal) + SemBin v1.4.0 (default parameters)
			SY6_0.11	0.10-0.12				SRR14923484				megahit v1.2.9 (default parameters)	metaWRAP v1.32. (--metabat2 --maxbin2 --concoct --universal) + SemBin v1.4.0 (default parameters)
			SY6_0.15	0.14-0.16				SRR14923491				megahit v1.2.9 (default parameters)	metaWRAP v1.32. (--metabat2 --maxbin2 --concoct --universal) + SemBin v1.4.0 (default parameters)
			SY6_0.19	0.18-0.20				SRR14923492				megahit v1.2.9 (default parameters)	metaWRAP v1.32. (--metabat2 --maxbin2 --concoct --universal) + SemBin v1.4.0 (default parameters)
South China Sea: Haiyang4 cold seep	HY4	methane seep	HY4_0.01	0-0.02	3005.56	NovaSeq6000	PRJNA702903/PRJNA831433	SRR19020589	https://doi.org/10.1111/1462-2920.15796; https://doi.org/s41467-022-32503-w	Microbial ecology of sulfur cycling near the sulfate-methane; Phylogenetically and catabolically diverse diazotrophs reside in deep-sea cold seep sediments	Read_QC module within the metaWRAP v1.3.2 pipeline (--skip-bmtagger)	megahit v1.2.9 (default parameters)	metaWRAP v1.32. (--metabat2 --maxbin2 --concoct --universal) + SemBin v1.4.0 (default parameters) + resella v 0.4.1 (default parameters)	megahit v1.1.3 (--k-min 27 --kmin-1pass --presets meta-large)	metaWRAP v1.32. (--metabat2 --maxbin2 --concoct --universal) + SemBin v1.4.0 (default parameters)
			HY4_0.07	0.06-0.08				SRR19020588				megahit v1.2.9 (default parameters)	metaWRAP v1.32. (--metabat2 --maxbin2 --concoct --universal) + SemBin v1.4.0 (default parameters) + resella v 0.4.1 (default parameters)
			HY4_0.09	0.08-0.10				SRR19020587				megahit v1.2.9 (default parameters)	metaWRAP v1.32. (--metabat2 --maxbin2 --concoct --universal) + SemBin v1.4.0 (default parameters) + resella v 0.4.1 (default parameters)
			HY4_0.17	0.16-0.18				SRR19020586				megahit v1.2.9 (default parameters)	metaWRAP v1.32. (--metabat2 --maxbin2 --concoct --universal) + SemBin v1.4.0 (default parameters) + resella v 0.4.1 (default parameters)
			HY4_0.23	0.22-0.24				SRR19020585				megahit v1.2.9 (default parameters)	metaWRAP v1.32. (--metabat2 --maxbin2 --concoct --universal) + SemBin v1.4.0 (default parameters) + resella v 0.4.1 (default parameters)
			HY4_0.25	0.24-0.26				SRR19020584				megahit v1.2.9 (default parameters)	metaWRAP v1.32. (--metabat2 --maxbin2 --concoct --universal) + SemBin v1.4.0 (default parameters) + resella v 0.4.1 (default parameters)
South China Sea: Site F cold seep	SF	methane seep	SF_0.01	0-0.02	1162.52	NovaSeq6000		SRR19020598			Read_QC module within the metaWRAP v1.3.2 pipeline (--skip-bmtagger)	megahit v1.2.9 (default parameters)	metaWRAP v1.32. (--metabat2 --maxbin2 --concoct --universal) + SemBin v1.4.0 (default parameters)	megahit v1.1.3 (--k-min 27 --kmin-1pass --presets meta-large)	metaWRAP v1.32. (--metabat2 --maxbin2 --concoct --universal) + SemBin v1.4.0 (default parameters)
			SF_0.07	0.06-0.08				SRR19020597				megahit v1.2.9 (default parameters)	metaWRAP v1.32. (--metabat2 --maxbin2 --concoct --universal) + SemBin v1.4.0 (default parameters) + resella v 0.4.1 (default parameters)
			SF_0.09	0.08-0.10				SRR19020596				megahit v1.2.9 (default parameters)	metaWRAP v1.32. (--metabat2 --maxbin2 --concoct --universal) + SemBin v1.4.0 (default parameters) + resella v 0.4.1 (default parameters)
			SF_0.11	0.10-0.12				SRR19020595				megahit v1.2.9 (default parameters)	metaWRAP v1.32. (--metabat2 --maxbin2 --concoct --universal) + SemBin v1.4.0 (default parameters) + resella v 0.4.1 (default parameters)
			SF_0.17	0.16-0.18				SRR19020594				megahit v1.2.9 (default parameters)	metaWRAP v1.32. (--metabat2 --maxbin2 --concoct --universal) + SemBin v1.4.0 (default parameters)
			SF_0.19	0.18-0.20				SRR19020593				megahit v1.2.9 (default parameters)	metaWRAP v1.32. (--metabat2 --maxbin2 --concoct --universal) + SemBin v1.4.0 (default parameters) + resella v 0.4.1 (default parameters)
			SF_0.25	0.24-0.26				SRR19020592				megahit v1.2.9 (default parameters)	metaWRAP v1.32. (--metabat2 --maxbin2 --concoct --universal) + SemBin v1.4.0 (default parameters) + resella v 0.4.1 (default parameters)
	SF_SQ	methane seep	SQ62_0.02	0-0.04	1151	Illumina HiSeq 2500	PRJNA612576	SRR11306546	https://doi.org/10.1016/j.marpolbul.2022.113458	Insights into carbon-fixation pathways through metagonomics in the sediments of deep-sea cold seeps	fastp v0.23.2 (default parameters: --qualified_quality_phred 15 --unqualified_percent_limit 40 --length_required 15 --complexity_threshold 30 --disable_adapter_trimming enable)	megahit v1.1.3 (default parameters)	metaWRAP v1.32. (--metabat2 --maxbin2 --concoct --universal) + SemBin v1.4.0 (default parameters) + resella v 0.4.1 (default parameters)	megahit v1.1.3 (--k-min 27 --kmin-1pass --presets meta-large)	metaWRAP v1.32. (--metabat2 --maxbin2 --concoct --universal) + SemBin v1.4.0 (default parameters)
			SQ62_0.06	0.04-0.08				SRR11306545				megahit v1.1.3 (default parameters)	metaWRAP v1.32. (--metabat2 --maxbin2 --concoct --universal) + SemBin v1.4.0 (default parameters) + resella v 0.4.1 (default parameters)
			SQ62_0.10	0.08-0.12				SRR11306560				megahit v1.1.3 (default parameters)	metaWRAP v1.32. (--metabat2 --maxbin2 --concoct --universal) + SemBin v1.4.0 (default parameters) + resella v 0.4.1 (default parameters)
	RS	methane seep	RS_0.01	0-0.02	1153	HiSeq X Ten	PRJNA707313	SRR13892590	https://doi.org/10.1038/s41597-022-01586-x	Metagenome sequencing and 768 microbial genomes from cold seep in South China Sea	Read_QC module within the metaWRAP v1.3.2 pipeline (--skip-bmtagger)	megahit v1.1.3 (default parameters)	metaWRAP v1.32. (--metabat2 --maxbin2 --concoct --universal) + SemBin v1.4.0 (default parameters) + resella v 0.4.1 (default parameters)	Not applicable	vamb v3.0.2
			RS_0.03	0.02-0.04				SRR13892589				megahit v1.1.3 (default parameters)	metaWRAP v1.32. (--metabat2 --maxbin2 --concoct --universal) + SemBin v1.4.0 (default parameters) + resella v 0.4.1 (default parameters)
			RS_0.05	0.04-0.06				SRR13892588				megahit v1.1.3 (default parameters)	metaWRAP v1.32. (--metabat2 --maxbin2 --concoct --universal) + SemBin v1.4.0 (default parameters) + resella v 0.4.1 (default parameters)
			RS_0.07	0.06-0.08				SRR13892587				megahit v1.1.3 (default parameters)	metaWRAP v1.32. (--metabat2 --maxbin2 --concoct --universal) + SemBin v1.4.0 (default parameters) + resella v 0.4.1 (default parameters)
			RS_0.09	0.08-0.10				SRR13892586				megahit v1.1.3 (default parameters)	metaWRAP v1.32. (--metabat2 --maxbin2 --concoct --universal) + SemBin v1.4.0 (default parameters) + resella v 0.4.1 (default parameters)
			RS_0.11	0.10-0.12				SRR13892585				megahit v1.1.3 (default parameters)	metaWRAP v1.32. (--metabat2 --maxbin2 --concoct --universal) + SemBin v1.4.0 (default parameters) + resella v 0.4.1 (default parameters)
			RS_0.13	0.12-0.14				SRR13892605				megahit v1.1.3 (default parameters)	metaWRAP v1.32. (--metabat2 --maxbin2 --concoct --universal) + SemBin v1.4.0 (default parameters) + resella v 0.4.1 (default parameters)
			RS_0.15	0.14-0.16				SRR13892604				megahit v1.1.3 (default parameters)	metaWRAP v1.32. (--metabat2 --maxbin2 --concoct --universal) + SemBin v1.4.0 (default parameters) + resella v 0.4.1 (default parameters)
			RS_0.17	0.16-0.18				SRR13892603				megahit v1.1.3 (default parameters)	metaWRAP v1.32. (--metabat2 --maxbin2 --concoct --universal) + SemBin v1.4.0 (default parameters) + resella v 0.4.1 (default parameters)
			RS_0.19	0.18-0.20				SRR13892602				megahit v1.1.3 (default parameters)	metaWRAP v1.32. (--metabat2 --maxbin2 --concoct --universal) + SemBin v1.4.0 (default parameters) + resella v 0.4.1 (default parameters)
			RS_0.10	0-0.20	1121			SRR13892601				megahit v1.1.3 (default parameters)	metaWRAP v1.32. (--metabat2 --maxbin2 --concoct --universal) + SemBin v1.4.0 (default parameters) + resella v 0.4.1 (default parameters)	megahit v1.1.3 (--k-min 27 --kmin-1pass --presets meta-large)
			RS_0.38	0.20-0.55				SRR13892600				megahit v1.1.3 (default parameters)	metaWRAP v1.32. (--metabat2 --maxbin2 --concoct --universal) + SemBin v1.4.0 (default parameters) + resella v 0.4.1 (default parameters)
			RS_0.73	0.55-0.90				SRR13892599				megahit v1.1.3 (default parameters)	metaWRAP v1.32. (--metabat2 --maxbin2 --concoct --universal) + SemBin v1.4.0 (default parameters) + resella v 0.4.1 (default parameters)
			RS_1.08	0.90-1.25				SRR13892598				megahit v1.1.3 (default parameters)	metaWRAP v1.32. (--metabat2 --maxbin2 --concoct --universal) + SemBin v1.4.0 (default parameters) + resella v 0.4.1 (default parameters)
			RS_1.43	1.25-1.60				SRR13892597				megahit v1.1.3 (default parameters)	metaWRAP v1.32. (--metabat2 --maxbin2 --concoct --universal) + SemBin v1.4.0 (default parameters) + resella v 0.4.1 (default parameters)
			RS_1.78	1.60-1.95				SRR13892596				megahit v1.1.3 (default parameters)	metaWRAP v1.32. (--metabat2 --maxbin2 --concoct --universal) + SemBin v1.4.0 (default parameters) + resella v 0.4.1 (default parameters)
			RS_2.13	1.95-2.30				SRR13892594				megahit v1.1.3 (default parameters)	metaWRAP v1.32. (--metabat2 --maxbin2 --concoct --universal) + SemBin v1.4.0 (default parameters) + resella v 0.4.1 (default parameters)
			RS_2.48	2.30-2.65				SRR13892593				megahit v1.1.3 (default parameters)	metaWRAP v1.32. (--metabat2 --maxbin2 --concoct --universal) + SemBin v1.4.0 (default parameters) + resella v 0.4.1 (default parameters)
			RS_2.83	2.65-3.00				SRR13892592				megahit v1.1.3 (default parameters)	metaWRAP v1.32. (--metabat2 --maxbin2 --concoct --universal) + SemBin v1.4.0 (default parameters) + resella v 0.4.1 (default parameters)
	FR	methane seep	FR_0.1	0-0.2	~1100	HiSeq X Ten/HiSeq 2000	PRJNA722826	SRR14270297	https://doi.org/10.1128/mSystems.00703-21	Bacteria and Archaea Synergistically Convert Glycine Betaine to Biogenic Methane in the Formosa Cold Seep of the South China Sea	Read_QC module within the metaWRAP v1.3.2 pipeline (--skip-bmtagger)	megahit v1.2.9 (default parameters)	metaWRAP v1.32. (--metabat2 --maxbin2 --concoct --universal) + SemBin v1.4.0 (default parameters) + resella v 0.4.1 (default parameters)	megahit v1.1.3 (--k-min 27 --kmin-1pass --presets meta-large)	metaWRAP v1.32. (--metabat2 --maxbin2 --concoct --universal) + SemBin v1.4.0 (default parameters)
			FR_0.3	0.2-0.4				SRR14339846				megahit v1.2.9 (default parameters)	metaWRAP v1.32. (--metabat2 --maxbin2 --concoct --universal) + SemBin v1.4.0 (default parameters) + resella v 0.4.1 (default parameters)
			FR_0.5	0.4-0.6				SRR14339845				megahit v1.2.9 (default parameters)	metaWRAP v1.32. (--metabat2 --maxbin2 --concoct --universal) + SemBin v1.4.0 (default parameters) + resella v 0.4.1 (default parameters)
			FR_0.7	0.6-0.8				SRR14339844				megahit v1.2.9 (default parameters)	metaWRAP v1.32. (--metabat2 --maxbin2 --concoct --universal) + SemBin v1.4.0 (default parameters) + resella v 0.4.1 (default parameters)
South China Sea: Jiaolong cold seep	JL	oil and gas seep	JL_0.02	0-0.02	1143	Illumina HiSeq 2500	PRJCA000792/PRJNA831433	SRR19020600	https://doi.org/10.1007/s42995-020-00057-9	Metabolic diversification of anaerobic methanotrophic archaea in a deep‑sea cold seep	Read_QC module within the metaWRAP v1.3.2 pipeline (--skip-bmtagger)	megahit v1.1.3 (default parameters)	metaWRAP v1.32. (--metabat2 --maxbin2 --concoct --universal) + SemBin v1.4.0 (default parameters) + resella v 0.4.1 (default parameters)	megahit v1.1.3 (--k-min 27 --kmin-1pass --presets meta-large)	metaWRAP v1.32. (--metabat2 --maxbin2 --concoct --universal) + SemBin v1.4.0 (default parameters) + resella v 0.4.1 (default parameters)
			JL_0.06	0.04-0.06				SRR19020599				megahit v1.1.3 (default parameters)	metaWRAP v1.32. (--metabat2 --maxbin2 --concoct --universal) + SemBin v1.4.0 (default parameters) + resella v 0.4.1 (default parameters)
			JL_0.1	0.08-0.10				SRR19020591				megahit v1.1.3 (default parameters)	metaWRAP v1.32. (--metabat2 --maxbin2 --concoct --universal) + SemBin v1.4.0 (default parameters) + resella v 0.4.1 (default parameters)
			JL_0.14	0.12-0.14				SRR19020590				megahit v1.1.3 (default parameters)	metaWRAP v1.32. (--metabat2 --maxbin2 --concoct --universal) + SemBin v1.4.0 (default parameters) + resella v 0.4.1 (default parameters)
South China Sea: Qiongdongnan Basin	QDN	gas hydrate	QDN-W01B-19.49	19.49	~1200	NovaSeq 6000	PRJNA739005	SRR14872672	https://doi.org/10.1186/s40168-023-01482-5	The majority of microorganisms in gas hydrate-bearing subseafloor sediments ferment macromolecules	Read_QC module within the metaWRAP v1.3.2 pipeline (--skip-bmtagger)	megahit v1.2.9 (default parameters)	metaWRAP v1.32. (--metabat2 --maxbin2 --concoct --universal) + SemBin v1.4.0 (default parameters) + resella v 0.4.1 (default parameters)	megahit v1.1.3 (--k-min 27 --kmin-1pass --presets meta-large)	metaWRAP v1.32. (--metabat2 --maxbin2 --concoct --universal) + SemBin v1.4.0 (default parameters)
			QDN-W01B-45.77	45.77				SRR14872671				megahit v1.2.9 (default parameters)	metaWRAP v1.32. (--metabat2 --maxbin2 --concoct --universal) + SemBin v1.4.0 (default parameters) + resella v 0.4.1 (default parameters)
			QDN-W03B-28.8	28.8				SRR14872667				megahit v1.2.9 (default parameters)	metaWRAP v1.32. (--metabat2 --maxbin2 --concoct --universal) + SemBin v1.4.0 (default parameters) + resella v 0.4.1 (default parameters)
			QDN-W03B-4.8	4.8				SRR14872666				megahit v1.2.9 (default parameters)	metaWRAP v1.32. (--metabat2 --maxbin2 --concoct --universal) + SemBin v1.4.0 (default parameters) + resella v 0.4.1 (default parameters)
			QDN-W04B-42.28	42.28				SRR14872665				megahit v1.2.9 (default parameters)	metaWRAP v1.32. (--metabat2 --maxbin2 --concoct --universal) + SemBin v1.4.0 (default parameters) + resella v 0.4.1 (default parameters)
			QDN-W04B-4.8	4.8				SRR14872664				megahit v1.2.9 (default parameters)	metaWRAP v1.32. (--metabat2 --maxbin2 --concoct --universal) + SemBin v1.4.0 (default parameters) + resella v 0.4.1 (default parameters)
			QDN-W04B-49	49				SRR14872663				megahit v1.2.9 (default parameters)	metaWRAP v1.32. (--metabat2 --maxbin2 --concoct --universal) + SemBin v1.4.0 (default parameters) + resella v 0.4.1 (default parameters)
			QDN-W04B-5.8	5.8				SRR14872662				megahit v1.2.9 (default parameters)	metaWRAP v1.32. (--metabat2 --maxbin2 --concoct --universal) + SemBin v1.4.0 (default parameters) + resella v 0.4.1 (default parameters)
South China Sea: Shenhu area	SH	gas hydrate	SH-W20A-13.1	13.1				SRR14872661				megahit v1.2.9 (default parameters)	metaWRAP v1.32. (--metabat2 --maxbin2 --concoct --universal) + SemBin v1.4.0 (default parameters)	megahit v1.1.3 (--k-min 27 --kmin-1pass --presets meta-large)	metaWRAP v1.32. (--metabat2 --maxbin2 --concoct --universal) + SemBin v1.4.0
			SH-W20A-21.8	21.8				SRR14872660				megahit v1.2.9 (default parameters)	metaWRAP v1.32. (--metabat2 --maxbin2 --concoct --universal) + SemBin v1.4.0 (default parameters)
			SH-W20A-30.8	30.8				SRR14872670				megahit v1.2.9 (default parameters)	metaWRAP v1.32. (--metabat2 --maxbin2 --concoct --universal) + SemBin v1.4.0 (default parameters)
			SH-W20A-38.8	38.8				SRR14872669				megahit v1.2.9 (default parameters)	metaWRAP v1.32. (--metabat2 --maxbin2 --concoct --universal) + SemBin v1.4.0 (default parameters)
			SH-W20A-7.66	7.66				SRR14872668				megahit v1.2.9 (default parameters)	metaWRAP v1.32. (--metabat2 --maxbin2 --concoct --universal) + SemBin v1.4.0 (default parameters)
Xisha Trough	XST	gas hydrate	SQ82_0.02	0-0.04	1732	Illumina HiSeq 2500	PRJNA612576	SRR11306565	https://doi.org/10.1016/j.marpolbul.2022.113458	Insights into carbon-fixation pathways through metagonomics in the sediments of deep-sea cold seeps	fastp v0.23.2 (default parameters: --qualified_quality_phred 15 --unqualified_percent_limit 40 --length_required 15 --complexity_threshold 30 --disable_adapter_trimming enable)	megahit v1.1.3 (default parameters)	metaWRAP v1.32. (--metabat2 --maxbin2 --concoct --universal) + SemBin v1.4.0 (default parameters)	megahit v1.1.3 (--k-min 27 --kmin-1pass --presets meta-large)	metaWRAP v1.32. (--metabat2 --maxbin2 --concoct --universal) + SemBin v1.4.0
			SQ82_0.06	0.04-0.08				SRR11306564				megahit v1.1.3 (default parameters)	metaWRAP v1.32. (--metabat2 --maxbin2 --concoct --universal) + SemBin v1.4.0 (default parameters)
			SQ82_0.10	0.08-0.12				SRR11306563				megahit v1.1.3 (default parameters)	metaWRAP v1.32. (--metabat2 --maxbin2 --concoct --universal) + SemBin v1.4.0 (default parameters)
			SQ83_0.02	0-0.04	2807			SRR11306562				megahit v1.1.3 (default parameters)	metaWRAP v1.32. (--metabat2 --maxbin2 --concoct --universal) + SemBin v1.4.0 (default parameters)
			SQ83_0.06	0.04-0.08				SRR11306561				megahit v1.1.3 (default parameters)	metaWRAP v1.32. (--metabat2 --maxbin2 --concoct --universal) + SemBin v1.4.0 (default parameters)
			SQ83_0.10	0.08-0.12				SRR11306559				megahit v1.1.3 (default parameters)	metaWRAP v1.32. (--metabat2 --maxbin2 --concoct --universal) + SemBin v1.4.0 (default parameters)
			SQ84_0.02	0-0.04	3408			SRR11306558				megahit v1.1.3 (default parameters)	metaWRAP v1.32. (--metabat2 --maxbin2 --concoct --universal) + SemBin v1.4.0 (default parameters)
			SQ84_0.06	0.04-0.08				SRR11306557				megahit v1.1.3 (default parameters)	metaWRAP v1.32. (--metabat2 --maxbin2 --concoct --universal) + SemBin v1.4.0 (default parameters)
			SQ84_0.10	0.08-0.12				SRR11306556				megahit v1.1.3 (default parameters)	metaWRAP v1.32. (--metabat2 --maxbin2 --concoct --universal) + SemBin v1.4.0 (default parameters)
			SQ87_0.02	0-0.04	2200			SRR11306555				megahit v1.1.3 (default parameters)	metaWRAP v1.32. (--metabat2 --maxbin2 --concoct --universal) + SemBin v1.4.0 (default parameters)
			SQ87_0.06	0.04-0.08				SRR11306554				megahit v1.1.3 (default parameters)	metaWRAP v1.32. (--metabat2 --maxbin2 --concoct --universal) + SemBin v1.4.0 (default parameters)
Laptev Sea	LS	methane seep	LS6027_0.16	0.14-0.18	NA	Illumina HiSeq 2500	PRJNA679168	SRR22839553	https://doi.org/10.3390/microorganisms11020250	Biogeochemical Activity of Methane-Related Microbial Communities in Bottom Sediments of Cold Seeps of the Laptev Sea	fastp v0.23.2 (default parameters: --qualified_quality_phred 15 --unqualified_percent_limit 40 --length_required 15 --complexity_threshold 30 --disable_adapter_trimming enable)	megahit v1.1.3 (default parameters)	metaWRAP v1.32. (--metabat2 --maxbin2 --concoct --universal) + SemBin v1.4.0 (default parameters)	megahit v1.1.3 (--k-min 27 --kmin-1pass --presets meta-large)	metaWRAP v1.32. (--metabat2 --maxbin2 --concoct --universal) + SemBin v1.4.0
			LS6045_0.21	0.18-0.23				SRR22839552				megahit v1.1.3 (default parameters)	metaWRAP v1.32. (--metabat2 --maxbin2 --concoct --universal) + SemBin v1.4.0 (default parameters)

## Sheet: Supplementary Table 2
Supplementary Table 2 Genome statistics of 3164 species-level MAGs.
Genomes	Classification	Completeness	Contamination	Strain heterogeneity	pass.GUNC	Biosample accession number	Assembly
CSMAG_1	d__Bacteria;p__Proteobacteria;c__Alphaproteobacteria;o__UBA8366;f__JADFVY01;g__JADFVY01;s__	58.78	3.03	45.45	TRUE	SAMN34042564	GCA_030589805.1
CSMAG_2	d__Archaea;p__Thermoproteota;c__Bathyarchaeia;o__B26-1;f__SOJC01;g__SOJC01;s__	52.32	8.26	30	TRUE	SAMN34042565	GCA_030589765.1
CSMAG_3	d__Bacteria;p__Chloroflexota;c__Anaerolineae;o__B4-G1;f__B4-G1;g__;s__	86.12	0.91	0	TRUE	SAMN34042566	GCA_030589785.1
CSMAG_4	d__Bacteria;p__Aerophobota;c__Aerophobia;o__Aerophobales;f__AE-B3A;g__SOJT01;s__	58.72	8.17	20	TRUE	SAMN34042567	GCA_030589725.1
CSMAG_5	d__Bacteria;p__Desulfobacterota;c__DSM-4660;o__Desulfatiglandales;f__Desulfatiglandaceae;g__JABMQV01;s__	77.74	1.03	50	TRUE	SAMN34042568	GCA_030589715.1
CSMAG_6	d__Bacteria;p__Nitrospirota;c__Thermodesulfovibrionia;o__Thermodesulfovibrionales;f__JdFR-86;g__;s__	68.16	0.28	100	TRUE	SAMN34042569	GCA_030589705.1
CSMAG_7	d__Bacteria;p__Dependentiae;c__Babeliae;o__Babeliales;f__Vermiphilaceae;g__E44-bin52;s__E44-bin52 sp004375875	56.71	0.81	0	TRUE	SAMN34042570	GCA_030589665.1
CSMAG_8	d__Bacteria;p__Planctomycetota;c__SZUA-567;o__;f__;g__;s__	60.53	9.33	20	TRUE	SAMN34042571	GCA_030589675.1
CSMAG_9	d__Bacteria;p__Chloroflexota;c__Dehalococcoidia;o__GIF9;f__AB-539-J10;g__CG2-30-46-19;s__	50.85	3.86	0	TRUE	SAMN34042572	GCA_030589635.1
CSMAG_10	d__Archaea;p__Asgardarchaeota;c__Heimdallarchaeia;o__Hodarchaeales;f__Hodarchaeaceae;g__Hodarchaeum;s__	77.19	1.87	0	TRUE	SAMN34042573	GCA_030589605.1
CSMAG_11	d__Bacteria;p__Planctomycetota;c__Planctomycetia;o__Pirellulales;f__UBA1268;g__UBA1268;s__	79.09	0.17	0	TRUE	SAMN34042574	GCA_030589615.1
CSMAG_12	d__Bacteria;p__Planctomycetota;c__Phycisphaerae;o__Sedimentisphaerales;f__SG8-4;g__CAIYOL01;s__	56.58	7.65	33.33	TRUE	SAMN34042575	GCA_030589585.1
CSMAG_13	d__Archaea;p__Thermoplasmatota;c__Thermoplasmata;o__UBA10834;f__DTMW01;g__DSAX01;s__	53.37	0.04	100	TRUE	SAMN34042576	GCA_030589545.1
CSMAG_14	d__Archaea;p__Nanoarchaeota;c__Nanoarchaeia;o__Pacearchaeales;f__GW2011-AR1;g__ASMP01;s__	50.86	4.52	14.29	TRUE	SAMN34042577	GCA_030589525.1
CSMAG_15	d__Bacteria;p__RBG-13-66-14;c__B26-G2;o__WVWN01;f__WVWN01;g__WVWN01;s__	61.9	8.96	76.47	TRUE	SAMN34042578	GCA_030589565.1
CSMAG_16	d__Bacteria;p__Desulfobacterota;c__JACPFL01;o__;f__;g__;s__	55.32	6.72	13.33	TRUE	SAMN34042579	GCA_030589505.1
CSMAG_17	d__Bacteria;p__Aerophobota;c__Aerophobia;o__Aerophobales;f__AE-B3A;g__SOJT01;s__	50.69	0.62	40	TRUE	SAMN34042580	GCA_030589465.1
CSMAG_18	d__Bacteria;p__Chloroflexota;c__Anaerolineae;o__E26-bin7;f__E26-bin7;g__E26-bin7;s__E26-bin7 sp004377365	84.77	5.18	14.29	TRUE	SAMN34042581	GCA_030589485.1
CSMAG_19	d__Archaea;p__Thermoproteota;c__Bathyarchaeia;o__TCS64;f__TCS64;g__;s__	81.07	3.47	60	TRUE	SAMN34042582	GCA_030589445.1
CSMAG_20	d__Bacteria;p__Aerophobota;c__Aerophobia;o__Aerophobales;f__AE-B3A;g__AE-B3A;s__AE-B3A sp005223095	56	2.73	44.44	TRUE	SAMN34042583	GCA_030589425.1
CSMAG_21	d__Bacteria;p__Chloroflexota;c__Dehalococcoidia;o__GIF9;f__AB-539-J10;g__E44-bin10;s__E44-bin10 sp004377135	81.52	2.87	80	TRUE	SAMN34042584	GCA_030589405.1
CSMAG_22	d__Bacteria;p__Proteobacteria;c__Gammaproteobacteria;o__PS1;f__Thioglobaceae;g__UBA2013;s__	67.38	0.71	100	TRUE	SAMN34042585	GCA_030589365.1
CSMAG_23	d__Bacteria;p__RBG-13-66-14;c__B26-G2;o__WVWN01;f__WVWN01;g__WVWN01;s__	60.05	4.46	60	TRUE	SAMN34042586	GCA_030589375.1
CSMAG_24	d__Bacteria;p__Chloroflexota;c__Dehalococcoidia;o__GIF9;f__AB-539-J10;g__JADFUX01;s__JADFUX01 sp015222255	78.38	1.08	100	TRUE	SAMN34042587	GCA_030589345.1
CSMAG_25	d__Bacteria;p__Patescibacteria;c__Paceibacteria;o__Paceibacterales;f__PETJ01;g__PETJ01;s__	56.45	2.5	20	TRUE	SAMN34042588	GCA_030589305.1
CSMAG_26	d__Archaea;p__Thermoplasmatota;c__Thermoplasmata;o__RBG-16-68-12;f__SOIM01;g__SOIM01;s__SOIM01 sp004377185	97.6	2.4	0	TRUE	SAMN34042589	GCA_030589315.1
CSMAG_27	d__Bacteria;p__Chloroflexota;c__Dehalococcoidia;o__E44-bin15;f__E44-bin15;g__E29-bin15;s__E29-bin15 sp004377275	83.83	2.59	75	TRUE	SAMN34042590	GCA_030589245.1
CSMAG_28	d__Bacteria;p__Campylobacterota;c__Campylobacteria;o__Campylobacterales;f__Sulfurovaceae;g__Sulfurovum;s__Sulfurovum sp004377245	79.1	4.64	71.43	TRUE	SAMN34042591	GCA_030589265.1
CSMAG_29	d__Bacteria;p__Desulfobacterota;c__DSM-4660;o__Desulfatiglandales;f__B25-G16;g__B33-G16;s__	50.7	1.61	66.67	TRUE	SAMN34042592	GCA_030589275.1
CSMAG_30	d__Bacteria;p__Desulfobacterota;c__DSM-4660;o__Desulfatiglandales;f__Desulfatiglandaceae;g__4484-190-2;s__	60.4	1.29	33.33	TRUE	SAMN34042593	GCA_030589225.1
CSMAG_31	d__Bacteria;p__Actinobacteriota;c__Humimicrobiia;o__Humimicrobiales;f__Humimicrobiaceae;g__M55B120;s__	85.36	2.1	75	TRUE	SAMN34042594	GCA_030589205.1
CSMAG_32	d__Archaea;p__Thermoproteota;c__Bathyarchaeia;o__B26-1;f__UBA233;g__SOJA01;s__	57.77	3.88	0	TRUE	SAMN34042595	GCA_030589135.1
CSMAG_33	d__Bacteria;p__Desulfobacterota;c__Desulfobacteria;o__Desulfobacterales;f__;g__;s__	54.39	0	0	TRUE	SAMN34042596	GCA_030589165.1
CSMAG_34	d__Bacteria;p__Aerophobota;c__Aerophobia;o__Aerophobales;f__AE-B3A;g__SOJT01;s__SOJT01 sp004376485	88.37	0	0	TRUE	SAMN34042597	GCA_030589105.1
CSMAG_35	d__Bacteria;p__Planctomycetota;c__Phycisphaerae;o__Sedimentisphaerales;f__SG8-4;g__JAFGRL01;s__	50.16	6.55	12.5	TRUE	SAMN34042598	GCA_030589115.1
CSMAG_36	d__Bacteria;p__Actinobacteriota;c__Aquicultoria;o__SURF-47;f__;g__;s__	70.85	2.88	25	TRUE	SAMN34042599	GCA_030589175.1
CSMAG_37	d__Archaea;p__Thermoproteota;c__Bathyarchaeia;o__B26-1;f__UBA233;g__;s__	76.7	1.94	0	TRUE	SAMN34042600	GCA_030589055.1
CSMAG_38	d__Bacteria;p__Chloroflexota;c__Anaerolineae;o__UBA1429;f__UBA1429;g__;s__	57.82	3.45	100	TRUE	SAMN34042601	GCA_030589045.1
CSMAG_39	d__Bacteria;p__Chloroflexota;c__Dehalococcoidia;o__SM23-28-2;f__RBG-16-64-32;g__RBG-16-64-32;s__	52.71	8.84	47.06	TRUE	SAMN34042602	GCA_030589025.1
CSMAG_40	d__Bacteria;p__Desulfobacterota;c__BSN033;o__;f__;g__;s__	52.84	4	16.67	TRUE	SAMN34042603	GCA_030589075.1
CSMAG_41	d__Bacteria;p__Desulfobacterota;c__JADFVX01;o__JADFVX01;f__;g__;s__	66.88	4.94	38.46	TRUE	SAMN34042604	GCA_030589005.1
CSMAG_42	d__Archaea;p__Asgardarchaeota;c__Lokiarchaeia;o__CR-4;f__SOKP01;g__Loki-b32;s__Loki-b32 sp005223125	83.49	3.27	0	TRUE	SAMN34042605	GCA_030588985.1
CSMAG_43	d__Bacteria;p__Chloroflexota;c__Anaerolineae;o__Anaerolineales;f__E44-bin32;g__DUEZ01;s__	62.76	0.91	0	TRUE	SAMN34042606	GCA_030588945.1
CSMAG_44	d__Archaea;p__Nanoarchaeota;c__Nanoarchaeia;o__Pacearchaeales;f__GW2011-AR1;g__JAFCCB01;s__	63.4	1.01	50	TRUE	SAMN34042607	GCA_030588935.1
CSMAG_45	d__Bacteria;p__Chloroflexota;c__Dehalococcoidia;o__RBG-13-53-26;f__RBG-13-53-26;g__;s__	51.39	2.49	40	TRUE	SAMN34042608	GCA_030588925.1
CSMAG_46	d__Bacteria;p__Chloroflexota;c__Anaerolineae;o__UBA3071;f__UBA3071;g__UBA3071;s__	51.21	5.28	33.33	TRUE	SAMN34042609	GCA_030588905.1
CSMAG_47	d__Bacteria;p__Chloroflexota;c__Dehalococcoidia;o__SZUA-161;f__SZUA-161;g__SZUA-161;s__	54.02	1.98	50	TRUE	SAMN34042610	GCA_030588885.1
CSMAG_48	d__Bacteria;p__Desulfobacterota;c__DSM-4660;o__Desulfatiglandales;f__B25-G16;g__B33-G16;s__	78.31	5.84	26.67	TRUE	SAMN34042611	GCA_030588865.1
CSMAG_49	d__Bacteria;p__Chloroflexota;c__Anaerolineae;o__Anaerolineales;f__E44-bin32;g__E44-bin32;s__E44-bin32 sp004376465	76.06	4.79	37.5	TRUE	SAMN34042612	GCA_030588835.1
CSMAG_50	d__Bacteria;p__Planctomycetota;c__E44-bin39;o__E44-bin39;f__E44-bin39;g__E44-bin39;s__E44-bin39 sp004376375	95.45	0	0	TRUE	SAMN34042613	GCA_030588815.1
CSMAG_51	d__Bacteria;p__Chloroflexota;c__Dehalococcoidia;o__GIF9;f__AB-539-J10;g__JADFUX01;s__	55.55	0	0	TRUE	SAMN34042614	GCA_030588805.1
CSMAG_52	d__Bacteria;p__Chloroflexota;c__Dehalococcoidia;o__SZUA-161;f__SZUA-161;g__SZUA-161;s__SZUA-161 sp004376205	58.42	0.99	0	TRUE	SAMN34042615	GCA_030588785.1
CSMAG_53	d__Bacteria;p__Chloroflexota;c__Dehalococcoidia;o__E44-bin15;f__E44-bin15;g__E44-bin26;s__E44-bin26 sp004376075	83.31	0	0	TRUE	SAMN34042616	GCA_030588755.1
CSMAG_54	d__Bacteria;p__Patescibacteria;c__Paceibacteria;o__Paceibacterales;f__JAHIOY01;g__;s__	69.77	1.93	0	TRUE	SAMN34042617	GCA_030588745.1
CSMAG_55	d__Archaea;p__Asgardarchaeota;c__Thorarchaeia;o__Thorarchaeales;f__Thorarchaeaceae;g__SMTZ1-45;s__SMTZ1-45 sp004376265	87.38	4.21	0	TRUE	SAMN34042618	GCA_030588715.1
CSMAG_56	d__Bacteria;p__Dependentiae;c__Babeliae;o__Babeliales;f__Vermiphilaceae;g__;s__	56.5	0	0	TRUE	SAMN34042619	GCA_030588705.1
CSMAG_57	d__Bacteria;p__Chloroflexota;c__Dehalococcoidia;o__Dehalococcoidales;f__RBG-16-60-22;g__E44-bin89;s__E44-bin89 sp004375725	61.88	0.5	100	TRUE	SAMN34042620	GCA_030588685.1
CSMAG_58	d__Archaea;p__Asgardarchaeota;c__Lokiarchaeia;o__CR-4;f__SOKP01;g__SOKP01;s__SOKP01 sp004375715	67.4	0.07	100	TRUE	SAMN34042621	GCA_030588655.1
CSMAG_59	d__Archaea;p__Thermoplasmatota;c__Thermoplasmata;o__RBG-16-68-12;f__;g__;s__	58.94	4.8	28.57	TRUE	SAMN34042622	GCA_030588645.1
CSMAG_60	d__Bacteria;p__Atribacterota;c__JS1;o__SB-45;f__34-128;g__34-128;s__	56.45	7.44	88.89	TRUE	SAMN34042623	GCA_030588595.1
CSMAG_61	d__Bacteria;p__Chloroflexota;c__Dehalococcoidia;o__Dehalococcoidales;f__SOJS01;g__SOJS01;s__SOJS01 sp004376435	71.95	0	0	TRUE	SAMN34042624	GCA_030588605.1
CSMAG_62	d__Bacteria;p__WOR-3;c__E44-bin80;o__E44-bin80;f__E44-bin80;g__E44-bin80;s__E44-bin80 sp004375785	97.25	1.1	100	TRUE	SAMN34042625	GCA_030588585.1
CSMAG_63	d__Bacteria;p__WOR-3;c__E44-bin80;o__E44-bin80;f__E44-bin80;g__SOKD01;s__SOKD01 sp004376305	81.39	2.2	0	TRUE	SAMN34042626	GCA_030588565.1
CSMAG_64	d__Bacteria;p__Chloroflexota;c__Dehalococcoidia;o__Dehalococcoidales;f__E44-bin46;g__E44-bin46;s__E44-bin46 sp004376105	78.88	0.44	50	TRUE	SAMN34042627	GCA_030588545.1
CSMAG_65	d__Bacteria;p__Aerophobota;c__Aerophobia;o__Aerophobales;f__AE-B3A;g__;s__	60.34	0	0	TRUE	SAMN34042628	GCA_030588485.1
CSMAG_66	d__Bacteria;p__Chloroflexota;c__Anaerolineae;o__Anaerolineales;f__UBA4823;g__DSPF01;s__	70.61	4.5	30	TRUE	SAMN34042629	GCA_030590705.1
CSMAG_67	d__Bacteria;p__Planctomycetota;c__Phycisphaerae;o__Sedimentisphaerales;f__SG8-4;g__CAIYOL01;s__	63.74	7.39	12.5	TRUE	SAMN34042630	GCA_030590685.1
CSMAG_68	d__Bacteria;p__Patescibacteria;c__SOKK01;o__SOKK01;f__SOKK01;g__SOKK01;s__SOKK01 sp004374725	58.22	0.11	100	TRUE	SAMN34042631	GCA_030588495.1
CSMAG_69	d__Bacteria;p__WOR-3;c__WOR-3;o__B3-TA06;f__B3-TA06;g__B3-TA06;s__B3-TA06 sp004375895	96.7	1.1	0	TRUE	SAMN34042632	GCA_030588455.1
CSMAG_70	d__Bacteria;p__Planctomycetota;c__DG-23;o__DG-23;f__DG-23;g__DG-23;s__	69.78	0	0	TRUE	SAMN34042633	GCA_030588505.1
CSMAG_71	d__Bacteria;p__TA06;c__DG-26;o__E44-bin18;f__E44-bin18;g__E44-bin18;s__E44-bin18 sp004376575	96.7	1.1	0	TRUE	SAMN34042634	GCA_030590645.1
CSMAG_72	d__Bacteria;p__Desulfobacterota;c__JACPFL01;o__;f__;g__;s__	69.5	2.58	12.5	TRUE	SAMN34042635	GCA_030590655.1
CSMAG_73	d__Archaea;p__Asgardarchaeota;c__Lokiarchaeia;o__CR-4;f__SOKP01;g__SOKP01;s__	55.45	3.27	40	TRUE	SAMN34042636	GCA_030588445.1
CSMAG_74	d__Bacteria;p__Acidobacteriota;c__Aminicenantia;o__Aminicenantales;f__Aminicenantaceae;g__SOIV01;s__	57.45	5.18	80	TRUE	SAMN34042637	GCA_030588415.1
CSMAG_75	d__Archaea;p__Nanoarchaeota;c__Nanoarchaeia;o__Pacearchaeales;f__GW2011-AR1;g__;s__	56.54	7.48	0	TRUE	SAMN34042638	GCA_030588405.1
CSMAG_76	d__Bacteria;p__Marinisomatota;c__Marinisomatia;o__SCGC-AAA003-L08;f__TS1B11;g__;s__	61.82	5.69	85.71	TRUE	SAMN34042639	GCA_030588365.1
CSMAG_77	d__Bacteria;p__Chloroflexota;c__Dehalococcoidia;o__Dehalococcoidales;f__E44-bin88;g__E44-bin88;s__E44-bin88 sp004375675	62.43	2.09	0	TRUE	SAMN34042640	GCA_030588375.1
CSMAG_78	d__Bacteria;p__Aerophobota;c__Aerophobia;o__Aerophobales;f__AE-B3A;g__AE-B3B;s__	55.08	8.77	50	TRUE	SAMN34042641	GCA_030626575.1
CSMAG_79	d__Bacteria;p__Chloroflexota;c__Dehalococcoidia;o__Dehalococcoidales;f__RBG-16-60-22;g__;s__	51.05	7.92	0	TRUE	SAMN34042642	GCA_030626565.1
CSMAG_80	d__Bacteria;p__Chloroflexota;c__Dehalococcoidia;o__Dehalococcoidales;f__RBG-16-60-22;g__;s__	50	7.02	0	TRUE	SAMN34042643	GCA_030626595.1
CSMAG_81	d__Bacteria;p__Chloroflexota;c__Dehalococcoidia;o__Dehalococcoidales;f__SOJS01;g__SOJS01;s__	53.93	9.54	0	TRUE	SAMN34042644	GCA_030626545.1
CSMAG_82	d__Bacteria;p__Bacteroidota;c__Bacteroidia;o__Bacteroidales;f__UBA10428;g__UBA10428;s__	73.78	0.54	0	TRUE	SAMN34042645	GCA_030626465.1
CSMAG_83	d__Archaea;p__Asgardarchaeota;c__Heimdallarchaeia;o__UBA460;f__UBA460;g__18H4-34;s__	85.37	4.67	25	TRUE	SAMN34042646	GCA_030626525.1
CSMAG_84	d__Bacteria;p__Chloroflexota;c__Dehalococcoidia;o__E44-bin15;f__E44-bin15;g__JADFVG01;s__	72.81	0.99	0	TRUE	SAMN34042647	GCA_030626475.1
CSMAG_85	d__Bacteria;p__Proteobacteria;c__Alphaproteobacteria;o__Rhizobiales;f__Xanthobacteraceae;g__Bradyrhizobium;s__	65.94	3.19	30.43	TRUE	SAMN34042648	GCA_030626485.1
CSMAG_86	d__Bacteria;p__Actinobacteriota;c__Humimicrobiia;o__Humimicrobiales;f__Humimicrobiaceae;g__Hydromicrobium;s__	51.33	5.92	9.09	TRUE	SAMN34042649	GCA_030626445.1
CSMAG_87	d__Bacteria;p__Proteobacteria;c__Gammaproteobacteria;o__Pseudomonadales;f__Pseudomonadaceae;g__Pseudomonas_A;s__Pseudomonas_A sp003205815	99.79	1.01	57.14	TRUE	SAMN34042650	GCA_030626415.1
CSMAG_88	d__Bacteria;p__Planctomycetota;c__Planctomycetia;o__Planctomycetales;f__Planctomycetaceae;g__Thalassoglobus;s__	90.56	0.47	100	TRUE	SAMN34042651	GCA_030626405.1
CSMAG_89	d__Bacteria;p__Verrucomicrobiota;c__Verrucomicrobiae;o__Verrucomicrobiales;f__DEV007;g__;s__	50.96	0.34	0	TRUE	SAMN34042652	GCA_030626375.1
CSMAG_90	d__Bacteria;p__Proteobacteria;c__Alphaproteobacteria;o__Rhodobacterales;f__Rhodobacteraceae;g__NORP181;s__	70.18	2.85	68.75	TRUE	SAMN34042653	GCA_030626365.1
CSMAG_91	d__Bacteria;p__Cyanobacteria;c__Vampirovibrionia;o__Gastranaerophilales;f__UBA9579;g__;s__	50.64	0.86	100	TRUE	SAMN34042654	GCA_030626345.1
CSMAG_92	d__Bacteria;p__Bdellovibrionota;c__Bacteriovoracia;o__Bacteriovoracales;f__Bacteriovoracaceae;g__GCA-2706205;s__	78.82	2.28	0	TRUE	SAMN34042655	GCA_030626325.1
CSMAG_93	d__Bacteria;p__Campylobacterota;c__Campylobacteria;o__Campylobacterales;f__Sulfurovaceae;g__JAAXPZ01;s__	88.49	3.52	7.69	TRUE	SAMN34042656	GCA_030626265.1
CSMAG_94	d__Bacteria;p__Acidobacteriota;c__Thermoanaerobaculia;o__Thermoanaerobaculales;f__FEB-10;g__;s__	64.78	1.66	30	TRUE	SAMN34042657	GCA_030626275.1
CSMAG_95	d__Bacteria;p__Verrucomicrobiota;c__Verrucomicrobiae;o__Verrucomicrobiales;f__DEV007;g__;s__	58.7	1.73	16.67	TRUE	SAMN34042658	GCA_030626305.1
CSMAG_96	d__Bacteria;p__Desulfobacterota;c__DSM-4660;o__Desulfatiglandales;f__Desulfatiglandaceae;g__4484-190-2;s__	64.26	9.87	21.43	TRUE	SAMN34042659	GCA_030626225.1
CSMAG_97	d__Bacteria;p__Proteobacteria;c__Gammaproteobacteria;o__Arenicellales;f__LS-SOB;g__;s__	70.9	6.49	77.78	TRUE	SAMN34042660	GCA_030626245.1
CSMAG_98	d__Bacteria;p__Proteobacteria;c__Gammaproteobacteria;o__Xanthomonadales;f__SZUA-36;g__SZUA-51;s__SZUA-51 sp015222805	95.2	1.82	57.14	TRUE	SAMN34042661	GCA_030626175.1
CSMAG_99	d__Bacteria;p__Dependentiae;c__Babeliae;o__Babeliales;f__Vermiphilaceae;g__;s__	65.83	0	0	TRUE	SAMN34042662	GCA_030626185.1
CSMAG_100	d__Bacteria;p__Chloroflexota;c__Anaerolineae;o__UBA3071;f__UBA3071;g__UBA3071;s__	52.93	1.72	0	TRUE	SAMN34042663	GCA_030626165.1
CSMAG_101	d__Bacteria;p__Acidobacteriota;c__Aminicenantia;o__UBA2199;f__UBA2199;g__UBA647;s__	60	1.71	0	TRUE	SAMN34042664	GCA_030626145.1
CSMAG_102	d__Bacteria;p__Bipolaricaulota;c__Bipolaricaulia;o__UBA7950;f__UBA9294;g__UBA9294;s__	64.33	2.63	22.22	TRUE	SAMN34042665	GCA_030626125.1
CSMAG_103	d__Bacteria;p__Chloroflexota;c__Anaerolineae;o__Anaerolineales;f__E44-bin32;g__E44-bin32;s__	64.71	3.06	0	TRUE	SAMN34042666	GCA_030626105.1
CSMAG_104	d__Bacteria;p__Bacteroidota;c__Bacteroidia;o__Flavobacteriales;f__Flavobacteriaceae;g__QNYL01;s__	51.23	0	0	TRUE	SAMN34042667	GCA_030626085.1
CSMAG_105	d__Bacteria;p__Firmicutes_A;c__Clostridia;o__Clostridiales;f__Clostridiaceae;g__Clostridium_AF;s__	64.97	0.86	0	TRUE	SAMN34042668	GCA_030626065.1
CSMAG_106	d__Bacteria;p__Patescibacteria;c__Paceibacteria;o__Moranbacterales;f__DUUL01;g__;s__	78.55	1.97	75	TRUE	SAMN34042669	GCA_030626045.1
CSMAG_107	d__Bacteria;p__Proteobacteria;c__Alphaproteobacteria;o__Rhizobiales;f__Aestuariivirgaceae;g__Anderseniella;s__	99.35	1.3	33.33	TRUE	SAMN34042670	GCA_030626025.1
CSMAG_108	d__Bacteria;p__Bacteroidota;c__Bacteroidia;o__Flavobacteriales;f__Flavobacteriaceae;g__QNYL01;s__	64.4	0.74	25	TRUE	SAMN34042671	GCA_030625995.1
CSMAG_109	d__Bacteria;p__Firmicutes_B;c__TC1;o__TC1;f__UBA5767;g__UBA5767;s__	84.04	1.62	0	TRUE	SAMN34042672	GCA_030625965.1
CSMAG_110	d__Bacteria;p__Planctomycetota;c__Planctomycetia;o__Pirellulales;f__UBA1268;g__UBA1268;s__UBA1268 sp002694955	88.91	0.68	50	TRUE	SAMN34042673	GCA_030625985.1
CSMAG_111	d__Bacteria;p__Proteobacteria;c__Gammaproteobacteria;o__UBA9339;f__UBA9339;g__;s__	65.35	1.89	20	TRUE	SAMN34042674	GCA_030625945.1
CSMAG_112	d__Bacteria;p__Fusobacteriota;c__Fusobacteriia;o__Fusobacteriales;f__Fusobacteriaceae;g__Psychrilyobacter;s__	83.71	2.25	66.67	TRUE	SAMN34042675	GCA_030625925.1
CSMAG_113	d__Bacteria;p__Firmicutes_C;c__DUMD01;o__;f__;g__;s__	95.76	2.12	0	TRUE	SAMN34042676	GCA_030625885.1
CSMAG_114	d__Bacteria;p__Verrucomicrobiota;c__Kiritimatiellae;o__Kiritimatiellales;f__Pontiellaceae;g__Pontiella;s__	88.21	1.72	50	TRUE	SAMN34042677	GCA_030625905.1
CSMAG_115	d__Bacteria;p__Firmicutes_A;c__Clostridia;o__Lachnospirales;f__Anaerotignaceae;g__Anaerotignum;s__	96.4	1.34	33.33	TRUE	SAMN34042678	GCA_030625865.1
CSMAG_116	d__Bacteria;p__Verrucomicrobiota;c__Verrucomicrobiae;o__Verrucomicrobiales;f__DEV007;g__JAADHD01;s__	97.96	0.23	100	TRUE	SAMN34042679	GCA_030625775.1
CSMAG_117	d__Bacteria;p__Chloroflexota;c__Anaerolineae;o__Anaerolineales;f__UBA11858;g__B10-G9;s__	60.91	4.09	50	TRUE	SAMN34042680	GCA_030625805.1
CSMAG_118	d__Bacteria;p__Proteobacteria;c__Gammaproteobacteria;o__Xanthomonadales;f__SZUA-36;g__SZUA-36;s__	58.73	5.22	40.91	TRUE	SAMN34042681	GCA_030625845.1
CSMAG_119	d__Bacteria;p__Firmicutes_A;c__Clostridia;o__Tissierellales;f__GPF-1;g__GPF-1;s__	99.05	0.7	0	TRUE	SAMN34042682	GCA_030625815.1
CSMAG_120	d__Bacteria;p__Firmicutes_A;c__Clostridia;o__Tissierellales;f__VENL01;g__;s__	86.52	4.43	25	TRUE	SAMN34042683	GCA_030625765.1
CSMAG_121	d__Bacteria;p__Bacteroidota;c__Bacteroidia;o__Flavobacteriales;f__Flavobacteriaceae;g__QNYL01;s__	74.02	1.12	14.29	TRUE	SAMN34042684	GCA_030625645.1
CSMAG_122	d__Bacteria;p__Firmicutes_A;c__Clostridia;o__Lachnospirales;f__Vallitaleaceae;g__Vallitalea;s__Vallitalea guaymasensis	92.79	3.27	28.57	TRUE	SAMN34042685	GCA_030625715.1
CSMAG_123	d__Bacteria;p__Firmicutes_A;c__Clostridia;o__Oscillospirales;f__Oscillospiraceae;g__Evtepia;s__	96.42	0.67	0	TRUE	SAMN34042686	GCA_030625685.1
CSMAG_124	d__Bacteria;p__Proteobacteria;c__Alphaproteobacteria;o__Rhodobacterales;f__Rhodobacteraceae;g__NORP181;s__	77.53	1.99	33.33	TRUE	SAMN34042687	GCA_030625695.1
CSMAG_125	d__Bacteria;p__Proteobacteria;c__Gammaproteobacteria;o__Xanthomonadales;f__SZUA-36;g__;s__	52.93	2.59	100	TRUE	SAMN34042688	GCA_030625655.1
CSMAG_126	d__Bacteria;p__Actinobacteriota;c__Acidimicrobiia;o__Acidimicrobiales;f__Ilumatobacteraceae;g__Sva-07;s__	50.34	2.66	75	TRUE	SAMN34042689	GCA_030625595.1
CSMAG_127	d__Bacteria;p__Desulfobacterota;c__Desulfobulbia;o__Desulfobulbales;f__Desulfocapsaceae;g__Desulforhopalus;s__Desulforhopalus sp001750925	62.78	7.95	100	TRUE	SAMN34042690	GCA_030625615.1
CSMAG_128	d__Bacteria;p__Proteobacteria;c__Alphaproteobacteria;o__Rhodobacterales;f__Rhodobacteraceae;g__Aliiroseovarius;s__	81.03	0	0	TRUE	SAMN34042691	GCA_030625565.1
CSMAG_129	d__Bacteria;p__Firmicutes_A;c__Clostridia;o__Peptostreptococcales;f__Acidaminobacteraceae;g__JAFGAC01;s__	83.27	2.72	40	TRUE	SAMN34042692	GCA_030625575.1
CSMAG_130	d__Bacteria;p__Chloroflexota;c__Dehalococcoidia;o__E44-bin15;f__E44-bin15;g__JAAXQM01;s__	67.66	9.2	61.11	TRUE	SAMN34042693	GCA_030625545.1
CSMAG_131	d__Bacteria;p__Proteobacteria;c__Gammaproteobacteria;o__JAFEDO01;f__JAFEDO01;g__;s__	70.85	0	0	TRUE	SAMN34042694	GCA_030625525.1
CSMAG_132	d__Bacteria;p__Proteobacteria;c__Alphaproteobacteria;o__Rhodobacterales;f__Rhodobacteraceae;g__Amylibacter;s__	73.39	2.03	56.25	TRUE	SAMN34042695	GCA_030625465.1
CSMAG_133	d__Bacteria;p__Firmicutes_A;c__Clostridia;o__Christensenellales;f__UMGS416;g__;s__	88.7	4.78	62.5	TRUE	SAMN34042696	GCA_030625475.1
CSMAG_134	d__Bacteria;p__Proteobacteria;c__Gammaproteobacteria;o__Chromatiales;f__Sedimenticolaceae;g__Sva-25;s__	84.77	3.46	81.25	TRUE	SAMN34042697	GCA_030625445.1
CSMAG_135	d__Bacteria;p__Acidobacteriota;c__Thermoanaerobaculia;o__UBA5704;f__UBA5704;g__;s__	54.35	7.05	77.78	TRUE	SAMN34042698	GCA_030625455.1
CSMAG_136	d__Bacteria;p__Proteobacteria;c__Gammaproteobacteria;o__Arenicellales;f__LS-SOB;g__;s__	52.59	3.45	0	TRUE	SAMN34042699	GCA_030625425.1
CSMAG_137	d__Bacteria;p__Bacteroidota;c__Bacteroidia;o__Flavobacteriales;f__Flavobacteriaceae;g__QNYL01;s__	67.37	4.39	25	TRUE	SAMN34042700	GCA_030625385.1
CSMAG_138	d__Archaea;p__Halobacteriota;c__Syntropharchaeia;o__ANME-1;f__ANME-1;g__QENH01;s__QENH01 sp013139985	62.78	9.35	66.67	TRUE	SAMN34042701	GCA_030625395.1
CSMAG_139	d__Bacteria;p__Krumholzibacteriota;c__Krumholzibacteria;o__LZORAL124-64-63;f__LZORAL124-64-63;g__LZORAL124-64-63;s__	57.87	5.09	77.78	TRUE	SAMN34042702	GCA_030625365.1
CSMAG_140	d__Bacteria;p__Proteobacteria;c__Alphaproteobacteria;o__Rhodobacterales;f__Rhodobacteraceae;g__NORP110;s__	79.85	2.17	75	TRUE	SAMN34042703	GCA_030625325.1
CSMAG_141	d__Bacteria;p__Firmicutes_A;c__Clostridia;o__Tissierellales;f__VENL01;g__Sporosalibacterium;s__	57.13	6.1	3.85	TRUE	SAMN34042704	GCA_030625345.1
CSMAG_142	d__Bacteria;p__Firmicutes_A;c__Clostridia;o__Peptostreptococcales;f__Acidaminobacteraceae;g__JAFGAC01;s__	60.61	0.71	0	TRUE	SAMN34042705	GCA_030625285.1
CSMAG_143	d__Bacteria;p__Desulfobacterota;c__Desulfobacteria;o__C00003060;f__C00003060;g__C00003060;s__	72.12	2.26	50	TRUE	SAMN34042706	GCA_030625295.1
CSMAG_144	d__Bacteria;p__Desulfobacterota;c__DSM-4660;o__Desulfatiglandales;f__B25-G16;g__B33-G16;s__	75.2	4.52	37.5	TRUE	SAMN34042707	GCA_030625245.1
CSMAG_145	d__Bacteria;p__Patescibacteria;c__ABY1;o__BM507;f__VMTK01;g__VMTK01;s__	53.74	2.09	0	TRUE	SAMN34042708	GCA_030625205.1
CSMAG_146	d__Bacteria;p__Desulfobacterota;c__Dissulfuribacteria;o__Dissulfuribacterales;f__UBA3076;g__UBA3076;s__	55.27	5.45	72.73	TRUE	SAMN34042709	GCA_030625225.1
CSMAG_147	d__Bacteria;p__Desulfobacterota;c__Desulfobacteria;o__Desulfobacterales;f__ETH-SRB1;g__Desulfaltia;s__	50.43	4.48	90	TRUE	SAMN34042710	GCA_030625235.1
CSMAG_148	d__Bacteria;p__Aerophobota;c__Aerophobia;o__Aerophobales;f__AE-B3A;g__AE-B3A;s__AE-B3A sp005223095	79.2	2.25	100	TRUE	SAMN34042711	GCA_030625185.1
CSMAG_149	d__Bacteria;p__Chloroflexota;c__Dehalococcoidia;o__GIF9;f__AB-539-J10;g__E44-bin10;s__	73.27	5.54	60	TRUE	SAMN34042712	GCA_030625105.1
CSMAG_150	d__Bacteria;p__SZUA-182;c__SZUA-182;o__DTGQ01;f__DTGQ01;g__;s__	92.44	4.27	0	TRUE	SAMN34042713	GCA_030625085.1
CSMAG_151	d__Archaea;p__Halobacteriota;c__Methanosarcinia;o__Methanosarcinales;f__Methanogasteraceae;g__Methanogaster;s__	91.48	1.63	33.33	TRUE	SAMN34042714	GCA_030625165.1
CSMAG_152	d__Bacteria;p__Aerophobota;c__Aerophobia;o__Aerophobales;f__AE-B3A;g__AE-B3B;s__AE-B3B sp005223085	50.58	4.23	0	TRUE	SAMN34042715	GCA_030625125.1
CSMAG_153	d__Archaea;p__Halobacteriota;c__Syntropharchaeia;o__ANME-1;f__ANME-1;g__QEXZ01;s__	50.43	6.48	50	TRUE	SAMN34042716	GCA_030625115.1
CSMAG_154	d__Bacteria;p__Poribacteria;c__DTPJ01;o__DTPJ01;f__WJIO01;g__;s__	50.97	2.66	14.29	TRUE	SAMN34042717	GCA_030590625.1
CSMAG_155	d__Archaea;p__Asgardarchaeota;c__Lokiarchaeia;o__CR-4;f__MK-D1;g__Prometheoarchaeum;s__	53.03	8.41	50	TRUE	SAMN34042718	GCA_030588345.1
CSMAG_156	d__Archaea;p__Nanoarchaeota;c__Nanoarchaeia;o__Woesearchaeales;f__UBA9989;g__;s__	81.47	0.47	0	TRUE	SAMN34042719	GCA_030590605.1
CSMAG_157	d__Bacteria;p__Bacteroidota;c__Bacteroidia;o__Chitinophagales;f__Saprospiraceae;g__B8-G4;s__	76.98	3.62	72.73	TRUE	SAMN34042720	GCA_030588325.1
CSMAG_158	d__Bacteria;p__Spirochaetota;c__Spirochaetia;o__Spirochaetales_E;f__Spirochaetaceae_B;g__UBA2779;s__	81.9	5.65	22.22	TRUE	SAMN34042721	GCA_030590585.1
CSMAG_159	d__Bacteria;p__Krumholzibacteriota;c__Krumholzibacteria;o__WVZY01;f__WVZY01;g__;s__	51.26	8.44	27.27	TRUE	SAMN34042722	GCA_030590565.1
CSMAG_160	d__Bacteria;p__Desulfobacterota;c__Desulfuromonadia;o__Desulfuromonadales;f__Desulfuromonadaceae;g__Desulfuromonas;s__	76.45	2.58	80	TRUE	SAMN34042723	GCA_030588245.1
CSMAG_161	d__Bacteria;p__Patescibacteria;c__Paceibacteria;o__Portnoybacterales;f__JAHIHE01;g__;s__	52.06	7.87	25	TRUE	SAMN34042724	GCA_030590545.1
CSMAG_162	d__Bacteria;p__Verrucomicrobiota;c__Lentisphaeria;o__Victivallales;f__JAADHT01;g__;s__	86.49	0.84	50	TRUE	SAMN34042725	GCA_030590505.1
CSMAG_163	d__Bacteria;p__Proteobacteria;c__Gammaproteobacteria;o__Chromatiales;f__Sedimenticolaceae;g__HyVt-443;s__	74.48	3.2	71.43	TRUE	SAMN34042726	GCA_030590525.1
CSMAG_164	d__Bacteria;p__Zixibacteria;c__MSB-5A5;o__GN15;f__JAAZOE01;g__;s__	89.43	5.49	60	TRUE	SAMN34042727	GCA_030588275.1
CSMAG_165	d__Bacteria;p__Verrucomicrobiota;c__Kiritimatiellae;o__Kiritimatiellales;f__Pontiellaceae;g__Pontiella;s__	62.07	0	0	TRUE	SAMN34042728	GCA_030588285.1
CSMAG_166	d__Bacteria;p__Verrucomicrobiota;c__Kiritimatiellae;o__UBA8416;f__JAFGTH01;g__;s__	90.54	2.03	0	TRUE	SAMN34042729	GCA_030590485.1
CSMAG_167	d__Bacteria;p__Acidobacteriota;c__Thermoanaerobaculia;o__Thermoanaerobaculales;f__FEB-10;g__;s__	52.05	1.1	0	TRUE	SAMN34042730	GCA_030590465.1
CSMAG_168	d__Bacteria;p__ARS69;c__ARS69;o__ARS69;f__ARS69;g__;s__	68.42	2.3	100	TRUE	SAMN34042731	GCA_030590445.1
CSMAG_169	d__Bacteria;p__Proteobacteria;c__Gammaproteobacteria;o__Enterobacterales;f__Kangiellaceae;g__GCA-002733465;s__	83.97	0.54	0	TRUE	SAMN34042732	GCA_030590405.1
CSMAG_170	d__Bacteria;p__Bacteroidota;c__Kapabacteria;o__Kapabacteriales;f__UBA2268;g__;s__	56	8.3	45.83	TRUE	SAMN34042733	GCA_030590385.1
CSMAG_171	d__Bacteria;p__Desulfobacterota;c__Syntrophia;o__Syntrophales;f__UBA2210;g__UBA2210;s__	51.02	4.36	53.33	TRUE	SAMN34042734	GCA_030588265.1
CSMAG_172	d__Bacteria;p__Bacteroidota;c__Bacteroidia;o__Cytophagales;f__Cyclobacteriaceae;g__;s__	67.16	4.09	47.37	TRUE	SAMN34042735	GCA_030590415.1
CSMAG_173	d__Bacteria;p__Verrucomicrobiota;c__Lentisphaeria;o__UBA2565;f__UBA2565;g__;s__	57.24	2.03	33.33	TRUE	SAMN34042736	GCA_030590345.1
CSMAG_174	d__Bacteria;p__Acidobacteriota;c__Mor1;o__SMYD01;f__SMYD01;g__SMYD01;s__	64	1.57	0	TRUE	SAMN34042737	GCA_030590325.1
CSMAG_175	d__Bacteria;p__Planctomycetota;c__UBA1135;o__UBA1135;f__GCA-002686595;g__GCA-2862085;s__	64.36	8.02	0	TRUE	SAMN34042738	GCA_030590365.1
CSMAG_176	d__Bacteria;p__Proteobacteria;c__Gammaproteobacteria;o__Pseudomonadales;f__Porticoccaceae;g__JAGPUQ01;s__	60.71	1.33	21.43	TRUE	SAMN34042739	GCA_030590275.1
CSMAG_177	d__Bacteria;p__Krumholzibacteriota;c__Krumholzibacteria;o__LZORAL124-64-63;f__LZORAL124-64-63;g__LZORAL124-64-63;s__	81.38	0.86	100	TRUE	SAMN34042740	GCA_030590265.1
CSMAG_178	d__Bacteria;p__Zixibacteria;c__MSB-5A5;o__GN15;f__FEB-12;g__QQUK01;s__	56.48	2.2	0	TRUE	SAMN34042741	GCA_030590305.1
CSMAG_179	d__Bacteria;p__Patescibacteria;c__Paceibacteria;o__Paceibacterales;f__;g__;s__	51.64	7.93	11.11	TRUE	SAMN34042742	GCA_030590245.1
CSMAG_180	d__Bacteria;p__Myxococcota;c__Polyangia;o__Haliangiales;f__Haliangiaceae;g__;s__	52.32	0.16	0	TRUE	SAMN34042743	GCA_030590225.1
CSMAG_181	d__Archaea;p__SpSt-1190;c__SpSt-1190;o__SpSt-1190;f__SpSt-1190;g__;s__	80.63	2.34	0	TRUE	SAMN34042744	GCA_030590165.1
CSMAG_182	d__Bacteria;p__Myxococcota;c__XYA12-FULL-58-9;o__XYA12-FULL-58-9;f__JABJBS01;g__;s__	60.69	1.75	100	TRUE	SAMN34042745	GCA_030590185.1
CSMAG_183	d__Archaea;p__Asgardarchaeota;c__Heimdallarchaeia;o__UBA460;f__UBA460;g__UBA460;s__UBA460 sp018238545	72.74	2.88	66.67	TRUE	SAMN34042746	GCA_030590135.1
CSMAG_184	d__Bacteria;p__Krumholzibacteriota;c__Krumholzibacteria;o__LZORAL124-64-63;f__;g__;s__	52.26	1.25	0	TRUE	SAMN34042747	GCA_030590125.1
CSMAG_185	d__Bacteria;p__Firmicutes_A;c__Clostridia;o__DUPQ01;f__DUPQ01;g__JAFGUQ01;s__	80	1.4	50	TRUE	SAMN34042748	GCA_030590175.1
CSMAG_186	d__Bacteria;p__Proteobacteria;c__Gammaproteobacteria;o__SZUA-229;f__SZUA-229;g__SZUA-116;s__	61.72	6.71	0	TRUE	SAMN34042749	GCA_030590105.1
CSMAG_187	d__Bacteria;p__Patescibacteria;c__ABY1;o__BM507;f__BM507;g__;s__	55.63	5.62	0	TRUE	SAMN34042750	GCA_030590065.1
CSMAG_188	d__Bacteria;p__Krumholzibacteriota;c__Krumholzibacteria;o__LZORAL124-64-63;f__LZORAL124-64-63;g__LZORAL124-64-63;s__	56.6	1.65	50	TRUE	SAMN34042751	GCA_030590035.1
CSMAG_189	d__Bacteria;p__Verrucomicrobiota;c__Verrucomicrobiae;o__Verrucomicrobiales;f__DEV007;g__;s__	68.66	4.9	55.56	TRUE	SAMN34042752	GCA_030590055.1
CSMAG_190	d__Bacteria;p__Planctomycetota;c__Phycisphaerae;o__Sedimentisphaerales;f__SG8-4;g__;s__	50.91	9.19	41.67	TRUE	SAMN34042753	GCA_030590025.1
CSMAG_191	d__Bacteria;p__Chloroflexota;c__Dehalococcoidia;o__GIF9;f__AB-539-J10;g__;s__	52.69	3.14	0	TRUE	SAMN34042754	GCA_030590005.1
CSMAG_192	d__Bacteria;p__Proteobacteria;c__Gammaproteobacteria;o__DSM-19610;f__DSM-19610;g__Thiogranum;s__	73.47	6.84	4.88	TRUE	SAMN34042755	GCA_030589975.1
CSMAG_193	d__Bacteria;p__Bacteroidota;c__Bacteroidia;o__Bacteroidales;f__SM23-62;g__SM23-62;s__	71.4	3.11	37.5	TRUE	SAMN34042756	GCA_030589965.1
CSMAG_194	d__Bacteria;p__Proteobacteria;c__Gammaproteobacteria;o__Enterobacterales;f__GCA-002770795;g__GCA-2746155;s__	93.06	4.48	25	TRUE	SAMN34042757	GCA_030589945.1
CSMAG_195	d__Bacteria;p__Firmicutes_A;c__Clostridia;o__DUPQ01;f__DUPQ01;g__JAFGQE01;s__	55.24	1.4	50	TRUE	SAMN34042758	GCA_030589925.1
CSMAG_196	d__Bacteria;p__Myxococcota;c__Polyangia;o__GCA-2747355;f__;g__;s__	81.25	6.31	7.69	TRUE	SAMN34042759	GCA_030589875.1
CSMAG_197	d__Bacteria;p__Bacteroidota;c__Bacteroidia;o__Bacteroidales;f__GCA-2748055;g__M55B112;s__	87.1	2.15	40	TRUE	SAMN34042760	GCA_030589895.1
CSMAG_198	d__Bacteria;p__Bacteroidota;c__Bacteroidia;o__Flavobacteriales;f__Flavobacteriaceae;g__;s__	55.12	8.66	16.07	TRUE	SAMN34042761	GCA_030589865.1
CSMAG_199	d__Bacteria;p__Bacteroidota;c__Bacteroidia;o__Cytophagales;f__Cyclobacteriaceae;g__JAAUQL01;s__	58.62	0	0	TRUE	SAMN34042762	GCA_030589835.1
CSMAG_200	d__Bacteria;p__Chloroflexota;c__Dehalococcoidia;o__GIF9;f__AB-539-J10;g__;s__	82.34	3.47	50	TRUE	SAMN34042763	GCA_030589825.1
CSMAG_201	d__Bacteria;p__Krumholzibacteriota;c__Krumholzibacteria;o__LZORAL124-64-63;f__LZORAL124-64-63;g__LZORAL124-64-63;s__	50.34	7.76	40	TRUE	SAMN34043468	GCA_030592125.1
CSMAG_202	d__Bacteria;p__Firmicutes_A;c__Clostridia;o__DUPQ01;f__DUPQ01;g__JAFGUQ01;s__	80.68	1.4	75	TRUE	SAMN34043469	GCA_030592085.1
CSMAG_203	d__Bacteria;p__Nitrospirota;c__Thermodesulfovibrionia;o__Thermodesulfovibrionales;f__JdFR-86;g__;s__	51.48	1.36	100	TRUE	SAMN34043470	GCA_030592065.1
CSMAG_204	d__Bacteria;p__Krumholzibacteriota;c__Krumholzibacteria;o__LZORAL124-64-63;f__LZORAL124-64-63;g__LZORAL124-64-63;s__	53.61	0	0	TRUE	SAMN34043471	GCA_030592025.1
CSMAG_205	d__Bacteria;p__Patescibacteria;c__Gracilibacteria;o__UBA1369;f__LOWO2-01-FULL-3;g__;s__	64.49	0.37	0	TRUE	SAMN34043472	GCA_030592015.1
CSMAG_206	d__Bacteria;p__Proteobacteria;c__Alphaproteobacteria;o__Rhizobiales;f__Rhizobiaceae;g__SZUA-100;s__	64.33	7.44	28.57	TRUE	SAMN34043473	GCA_030592005.1
CSMAG_207	d__Bacteria;p__Proteobacteria;c__Gammaproteobacteria;o__Methylococcales;f__Methylomonadaceae;g__Methyloprofundus;s__	89.25	6.87	36.36	TRUE	SAMN34043474	GCA_030591965.1
CSMAG_208	d__Bacteria;p__Zixibacteria;c__MSB-5A5;o__GN15;f__;g__;s__	52.93	8.94	11.76	TRUE	SAMN34043475	GCA_030591985.1
CSMAG_209	d__Bacteria;p__JAGOBX01;c__;o__;f__;g__;s__	64.9	1.46	20	TRUE	SAMN34043476	GCA_030591945.1
CSMAG_210	d__Bacteria;p__Chloroflexota;c__Anaerolineae;o__Anaerolineales;f__UBA11579;g__JABJGH01;s__	65.91	6.36	42.86	TRUE	SAMN34043477	GCA_030591925.1
CSMAG_211	d__Bacteria;p__Patescibacteria;c__ABY1;o__UBA1558;f__S5-K13;g__;s__	65.17	1.78	25	TRUE	SAMN34043478	GCA_030591905.1
CSMAG_212	d__Bacteria;p__Patescibacteria;c__UBA1384;o__XYA2-FULL-43-10;f__XYA2-FULL-43-10;g__;s__	52.97	2.23	0	TRUE	SAMN34043479	GCA_030591885.1
CSMAG_213	d__Bacteria;p__Firmicutes_A;c__Clostridia;o__Tissierellales;f__Dethiosulfatibacteraceae;g__Dethiosulfatibacter;s__	65.62	0.41	0	TRUE	SAMN34043480	GCA_030591825.1
CSMAG_214	d__Bacteria;p__Myxococcota;c__Polyangia;o__Haliangiales;f__Haliangiaceae;g__;s__	65.55	1.29	0	TRUE	SAMN34043481	GCA_030591865.1
CSMAG_215	d__Bacteria;p__Myxococcota;c__Polyangia;o__Polyangiales;f__SG8-38;g__B10-G4;s__B10-G4 sp003647065	89.16	2.58	0	TRUE	SAMN34043482	GCA_030591785.1
CSMAG_216	d__Bacteria;p__Desulfobacterota;c__Desulfuromonadia;o__Desulfuromonadales;f__UBA2294;g__Kmv16;s__	75.54	2.11	0	TRUE	SAMN34043483	GCA_030591795.1
CSMAG_217	d__Bacteria;p__Acidobacteriota;c__UBA6911;o__RPQK01;f__;g__;s__	53.01	1.71	0	TRUE	SAMN34043484	GCA_030591835.1
CSMAG_218	d__Bacteria;p__Chloroflexota;c__Dehalococcoidia;o__Dehalococcoidales;f__SURF-40;g__;s__	72.66	0.99	100	TRUE	SAMN34043485	GCA_030591765.1
CSMAG_219	d__Bacteria;p__Myxococcota;c__B64-G9;o__B64-G9;f__B64-G9;g__;s__	64.89	1.94	66.67	TRUE	SAMN34043486	GCA_030591745.1
CSMAG_220	d__Bacteria;p__Myxococcota;c__Polyangia;o__JAAYKL01;f__JAAYKL01;g__;s__	81.01	2.13	0	TRUE	SAMN34043487	GCA_030591725.1
CSMAG_221	d__Bacteria;p__Patescibacteria;c__Gracilibacteria;o__UM-FILTER-43-11;f__UM-FILTER-43-11;g__JAFGTE01;s__	55.03	2.78	100	TRUE	SAMN34043488	GCA_030591705.1
CSMAG_222	d__Archaea;p__Thermoplasmatota;c__E2;o__DHVEG-1;f__DHVEG-1;g__;s__	67.26	4.06	57.14	TRUE	SAMN34043489	GCA_030591665.1
CSMAG_223	d__Bacteria;p__Bacteroidota;c__Bacteroidia;o__Bacteroidales;f__Marinilabiliaceae;g__JAADEM01;s__	51.41	1.72	0	TRUE	SAMN34043490	GCA_030591645.1
CSMAG_224	d__Bacteria;p__Zixibacteria;c__MSB-5A5;o__GN15;f__FEB-12;g__;s__	75.86	0	0	TRUE	SAMN34043491	GCA_030591625.1
CSMAG_225	d__Bacteria;p__Bacteroidota;c__Bacteroidia;o__Flavobacteriales;f__Flavobacteriaceae;g__GCA-002733185;s__	93.25	3.12	44.44	TRUE	SAMN34043492	GCA_030591585.1
CSMAG_226	d__Bacteria;p__Planctomycetota;c__Phycisphaerae;o__UBA1845;f__;g__;s__	64.85	8.62	0	TRUE	SAMN34043493	GCA_030591605.1
CSMAG_227	d__Bacteria;p__Desulfobacterota_C;c__Deferrisomatia;o__Deferrisomatales;f__;g__;s__	91.6	0.89	0	TRUE	SAMN34043494	GCA_030591565.1
CSMAG_228	d__Bacteria;p__FCPU426;c__JAAXVQ01;o__JAAXVQ01;f__JAAXVQ01;g__;s__	95.44	2.25	0	TRUE	SAMN34043495	GCA_030591525.1
CSMAG_229	d__Bacteria;p__Myxococcota;c__XYA12-FULL-58-9;o__XYA12-FULL-58-9;f__JABJBS01;g__;s__	70.09	4.19	28.57	TRUE	SAMN34043496	GCA_030591545.1
CSMAG_230	d__Bacteria;p__Bdellovibrionota;c__Bdellovibrionia;o__Bdellovibrionales;f__UBA1609;g__;s__	96.43	0.89	0	TRUE	SAMN34043497	GCA_030591685.1
CSMAG_231	d__Bacteria;p__Bacteroidota;c__Bacteroidia;o__Flavobacteriales;f__JABDKJ01;g__;s__	91.4	1.48	33.33	TRUE	SAMN34043498	GCA_030591505.1
CSMAG_232	d__Bacteria;p__RBG-13-61-14;c__RBG-13-61-14;o__;f__;g__;s__	61.51	1.99	60	TRUE	SAMN34043499	GCA_030591485.1
CSMAG_233	d__Bacteria;p__Zixibacteria;c__MSB-5A5;o__CAIYYT01;f__CAIYYT01;g__;s__	71.63	0.55	100	TRUE	SAMN34043500	GCA_030591465.1
CSMAG_234	d__Bacteria;p__Myxococcota;c__B64-G9;o__B64-G9;f__B64-G9;g__;s__	93.26	2.5	62.5	TRUE	SAMN34043501	GCA_030591445.1
CSMAG_235	d__Bacteria;p__Zixibacteria;c__MSB-5A5;o__GN15;f__PGXB01;g__;s__	77.55	0.65	50	TRUE	SAMN34043502	GCA_030591405.1
CSMAG_236	d__Bacteria;p__Nitrospirota;c__Thermodesulfovibrionia;o__UBA6902;f__UBA6902;g__;s__	57.6	3.03	16.67	TRUE	SAMN34043503	GCA_030591425.1
CSMAG_237	d__Bacteria;p__Chloroflexota;c__Dehalococcoidia;o__GIF9;f__AB-539-J10;g__SKVJ01;s__	54.95	0.73	44.44	TRUE	SAMN34043504	GCA_030591385.1
CSMAG_238	d__Bacteria;p__Planctomycetota;c__Phycisphaerae;o__SM23-33;f__SM23-33;g__;s__	74.62	2.68	71.43	TRUE	SAMN34043505	GCA_030591345.1
CSMAG_239	d__Bacteria;p__Planctomycetota;c__J058;o__J058;f__J058;g__J058;s__	55.82	2.61	42.86	TRUE	SAMN34043506	GCA_030591355.1
CSMAG_240	d__Archaea;p__Thermoplasmatota;c__EX4484-6;o__EX4484-6;f__EX4484-6;g__;s__	74.71	1.66	25	TRUE	SAMN34043507	GCA_030591285.1
CSMAG_241	d__Bacteria;p__Proteobacteria;c__Gammaproteobacteria;o__Pseudomonadales;f__Halieaceae;g__Halioglobus;s__	74.01	4.04	25	TRUE	SAMN34043508	GCA_030591305.1
CSMAG_242	d__Bacteria;p__Omnitrophota;c__Koll11;o__UBA10015;f__Kpj58rc;g__2-02-FULL-52-10;s__	57.3	2.96	25	TRUE	SAMN34043509	GCA_030591325.1
CSMAG_243	d__Bacteria;p__Myxococcota;c__JAFGSX01;o__JAFGSX01;f__JAFGSX01;g__;s__	58.93	0.88	100	TRUE	SAMN34043510	GCA_030591255.1
CSMAG_244	d__Bacteria;p__Acidobacteriota;c__Mor1;o__SMYD01;f__;g__;s__	55.9	0	0	TRUE	SAMN34043511	GCA_030591225.1
CSMAG_245	d__Bacteria;p__Desulfobacterota_C;c__Deferrisomatia;o__Deferrisomatales;f__BM512;g__;s__	52.83	7.47	66.67	TRUE	SAMN34043512	GCA_030591245.1
CSMAG_246	d__Bacteria;p__Proteobacteria;c__Alphaproteobacteria;o__Sphingomonadales;f__Kordiimonadaceae;g__;s__	55.17	0	0	TRUE	SAMN34043513	GCA_030591185.1
CSMAG_247	d__Bacteria;p__Myxococcota;c__Polyangia;o__GCA-2747355;f__;g__;s__	55.77	0.65	0	TRUE	SAMN34043514	GCA_030591195.1
CSMAG_248	d__Archaea;p__Nanoarchaeota;c__Nanoarchaeia;o__Woesearchaeales;f__UBA11576;g__JABMQF01;s__	66.86	0	0	TRUE	SAMN34043515	GCA_030591125.1
CSMAG_249	d__Archaea;p__Asgardarchaeota;c__Lokiarchaeia;o__CR-4;f__MK-D1;g__;s__	65.83	9.54	45.45	TRUE	SAMN34043516	GCA_030591165.1
CSMAG_250	d__Archaea;p__Thermoplasmatota;c__Thermoplasmata;o__;f__;g__;s__	62.24	6.07	0	TRUE	SAMN34043517	GCA_030591135.1
CSMAG_251	d__Bacteria;p__Krumholzibacteriota;c__Krumholzibacteria;o__LZORAL124-64-63;f__LZORAL124-64-63;g__;s__	82.96	0	0	TRUE	SAMN34043518	GCA_030591105.1
CSMAG_252	d__Bacteria;p__Krumholzibacteriota;c__Krumholzibacteria;o__LZORAL124-64-63;f__LZORAL124-64-63;g__LZORAL124-64-63;s__	58.62	6.03	50	TRUE	SAMN34043519	GCA_030591085.1
CSMAG_253	d__Bacteria;p__Patescibacteria;c__Paceibacteria;o__Paceibacterales;f__JAHIOY01;g__;s__	55.74	0.11	0	TRUE	SAMN34043520	GCA_030591065.1
CSMAG_254	d__Bacteria;p__Armatimonadota;c__UBA5377;o__UBA5377;f__UBA5352;g__;s__	63.06	1.03	50	TRUE	SAMN34043521	GCA_030591045.1
CSMAG_255	d__Bacteria;p__Spirochaetota;c__Spirochaetia;o__ARS1246;f__ARS1246;g__JAFGHN01;s__	55.88	3.07	50	TRUE	SAMN34043522	GCA_030591005.1
CSMAG_256	d__Bacteria;p__Bacteroidota;c__Bacteroidia;o__Flavobacteriales;f__Flavobacteriaceae;g__GCA-2747695;s__	52.98	0.38	0	TRUE	SAMN34043523	GCA_030590985.1
CSMAG_257	d__Bacteria;p__Proteobacteria;c__Gammaproteobacteria;o__Arenicellales;f__LS-SOB;g__;s__	90.68	1.43	33.33	TRUE	SAMN34043524	GCA_030590945.1
CSMAG_258	d__Bacteria;p__Firestonebacteria;c__;o__;f__;g__;s__	56.26	8.23	0	TRUE	SAMN34043525	GCA_030590965.1
CSMAG_259	d__Bacteria;p__Proteobacteria;c__Gammaproteobacteria;o__Beggiatoales;f__Beggiatoaceae;g__QNES01;s__	54.84	0.23	0	TRUE	SAMN34043526	GCA_030590925.1
CSMAG_260	d__Bacteria;p__Patescibacteria;c__Gracilibacteria;o__JAHISY01;f__JAHISY01;g__JAHISY01;s__	52.05	2.29	66.67	TRUE	SAMN34043527	GCA_030590905.1
CSMAG_261	d__Bacteria;p__Myxococcota;c__Polyangia;o__HGW-17;f__;g__;s__	57.22	5.4	7.14	TRUE	SAMN34043528	GCA_030591015.1
CSMAG_262	d__Bacteria;p__Myxococcota;c__Polyangia;o__Polyangiales;f__Polyangiaceae;g__;s__	89.89	5.05	0	TRUE	SAMN34043529	GCA_030590865.1
CSMAG_263	d__Bacteria;p__Myxococcota;c__Myxococcia;o__SLRQ01;f__;g__;s__	53.67	0	0	TRUE	SAMN34043530	GCA_030590875.1
CSMAG_264	d__Bacteria;p__Gemmatimonadota;c__Gemmatimonadetes;o__Longimicrobiales;f__UBA6960;g__SZUA-318;s__	63.27	2.98	50	TRUE	SAMN34043531	GCA_030590845.1
CSMAG_265	d__Bacteria;p__Verrucomicrobiota;c__Kiritimatiellae;o__Kiritimatiellales;f__Pontiellaceae;g__Pontiella;s__	56.29	0.68	0	TRUE	SAMN34043532	GCA_030595785.1
CSMAG_266	d__Bacteria;p__Proteobacteria;c__Gammaproteobacteria;o__GCA-001735895;f__GCA-001735895;g__GCA-001735895;s__	95.59	3.72	0	TRUE	SAMN34043533	GCA_030595795.1
CSMAG_267	d__Bacteria;p__Planctomycetota;c__UBA1135;o__UBA1135;f__UBA1135;g__GCA-2746235;s__	76.69	1.61	100	TRUE	SAMN34043534	GCA_030595825.1
CSMAG_268	d__Archaea;p__Thermoplasmatota;c__Thermoplasmata;o__SG8-5;f__;g__;s__	90.4	2.4	0	TRUE	SAMN34043535	GCA_030595765.1
CSMAG_269	d__Bacteria;p__Krumholzibacteriota;c__Krumholzibacteria;o__LZORAL124-64-63;f__LZORAL124-64-63;g__LZORAL124-64-63;s__	52.19	0	0	TRUE	SAMN34043536	GCA_030595745.1
CSMAG_270	d__Bacteria;p__Campylobacterota;c__Campylobacteria;o__Campylobacterales;f__Sulfurovaceae;g__Sulfurovum;s__	68.45	1.72	0	TRUE	SAMN34043537	GCA_030595845.1
CSMAG_271	d__Bacteria;p__Proteobacteria;c__Gammaproteobacteria;o__GCF-002020875;f__GRL18;g__GRL18;s__GRL18 sp015222495	65.66	2.13	66.67	TRUE	SAMN34043538	GCA_030590825.1
CSMAG_272	d__Archaea;p__Thermoplasmatota;c__EX4484-6;o__EX4484-6;f__EX4484-6;g__;s__	97.2	4	0	TRUE	SAMN34043539	GCA_030595715.1
CSMAG_273	d__Bacteria;p__Bacteroidota;c__Bacteroidia;o__Bacteroidales;f__GCA-2748055;g__GCA-2748055;s__	85.99	9.5	23.81	TRUE	SAMN34043540	GCA_030590805.1
CSMAG_274	d__Bacteria;p__Bacteroidota;c__Bacteroidia;o__Flavobacteriales;f__Flavobacteriaceae;g__QNYL01;s__	75.14	3.17	20	TRUE	SAMN34043541	GCA_030590765.1
CSMAG_275	d__Bacteria;p__Proteobacteria;c__Gammaproteobacteria;o__Chromatiales;f__Sedimenticolaceae;g__;s__	50	1.72	100	TRUE	SAMN34043542	GCA_030590755.1
CSMAG_276	d__Bacteria;p__Desulfobacterota;c__Desulfobacteria;o__Desulfobacterales;f__BuS5;g__;s__	58.11	8.92	13.04	TRUE	SAMN34043543	GCA_030595705.1
CSMAG_277	d__Bacteria;p__Desulfobacterota;c__Desulfuromonadia;o__Desulfuromonadales;f__Geopsychrobacteraceae;g__Desulfuromusa;s__	63.95	1.29	66.67	TRUE	SAMN34043544	GCA_030590745.1
CSMAG_278	d__Bacteria;p__Proteobacteria;c__Gammaproteobacteria;o__Pseudomonadales;f__Halieaceae;g__Halioglobus;s__Halioglobus sp003646415	65	3.45	0	TRUE	SAMN34043545	GCA_030595685.1
CSMAG_279	d__Bacteria;p__Verrucomicrobiota;c__Lentisphaeria;o__Victivallales;f__;g__;s__	80.02	2.98	0	TRUE	SAMN34043546	GCA_030590715.1
CSMAG_280	d__Archaea;p__Halobacteriota;c__Methanomicrobia;o__Methanomicrobiales;f__Methanomicrobiaceae;g__Methanogenium;s__	95.75	1.31	0	TRUE	SAMN34043547	GCA_030595665.1
CSMAG_281	d__Bacteria;p__Desulfobacterota;c__Desulfobacteria;o__Desulfobacterales;f__ETH-SRB1;g__B13-G4;s__	89.68	6.78	73.68	TRUE	SAMN34043548	GCA_030595625.1
CSMAG_282	d__Archaea;p__Asgardarchaeota;c__Thorarchaeia;o__Thorarchaeales;f__Thorarchaeaceae;g__MP8T-1;s__MP8T-1 sp018238825	76.74	4.21	44.44	TRUE	SAMN34043549	GCA_030595605.1
CSMAG_283	d__Archaea;p__Thermoplasmatota;c__EX4484-6;o__EX4484-6;f__EX4484-6;g__;s__	77.19	1.66	25	TRUE	SAMN34043550	GCA_030595585.1
CSMAG_284	d__Archaea;p__Thermoproteota;c__Bathyarchaeia;o__TCS64;f__TCS64;g__RBG-16-57-9;s__	59.73	0.92	16.67	TRUE	SAMN34043551	GCA_030595565.1
CSMAG_285	d__Archaea;p__Thermoplasmatota;c__Thermoplasmata;o__SG8-5;f__;g__;s__	56.25	8	4.76	TRUE	SAMN34043552	GCA_030595545.1
CSMAG_286	d__Bacteria;p__Proteobacteria;c__Gammaproteobacteria;o__SZUA-229;f__SZUA-229;g__GCA-2746365;s__	56.21	7.76	60	TRUE	SAMN34043553	GCA_030595635.1
CSMAG_287	d__Bacteria;p__Verrucomicrobiota;c__Kiritimatiellae;o__Kiritimatiellales;f__Pontiellaceae;g__Pontiella;s__	60.02	4.33	33.33	TRUE	SAMN34043554	GCA_030595505.1
CSMAG_288	d__Bacteria;p__Verrucomicrobiota;c__Verrucomicrobiae;o__Opitutales;f__Verruco-01;g__CK1056;s__	85.81	0.2	16.67	TRUE	SAMN34043555	GCA_030595525.1
CSMAG_289	d__Bacteria;p__Bacteroidota;c__Bacteroidia;o__Bacteroidales;f__Prolixibacteraceae;g__Draconibacterium;s__	82.31	2.42	60	TRUE	SAMN34043556	GCA_030595485.1
CSMAG_290	d__Bacteria;p__Marinisomatota;c__UBA8477;o__UBA8477;f__UBA8477;g__JABMPR01;s__	71.23	0.55	100	TRUE	SAMN34043557	GCA_030595455.1
CSMAG_291	d__Bacteria;p__Proteobacteria;c__Gammaproteobacteria;o__GCA-001735895;f__GCA-001735895;g__GCA-001735895;s__	60.34	0	0	TRUE	SAMN34043558	GCA_030595445.1
CSMAG_292	d__Bacteria;p__Myxococcota;c__Polyangia;o__Haliangiales;f__Haliangiaceae;g__NORP324;s__	60.74	3.23	50	TRUE	SAMN34043559	GCA_030595425.1
CSMAG_293	d__Archaea;p__Halobacteriota;c__Methanosarcinia;o__Methanosarcinales;f__Methanogasteraceae;g__Methanogaster;s__Methanogaster sp013572355	62.47	4.58	50	TRUE	SAMN34043560	GCA_030595385.1
CSMAG_294	d__Bacteria;p__Proteobacteria;c__Gammaproteobacteria;o__SZUA-229;f__SZUA-229;g__GCA-2746365;s__	81.44	8.33	34.04	TRUE	SAMN34043561	GCA_030595405.1
CSMAG_295	d__Bacteria;p__Proteobacteria;c__Gammaproteobacteria;o__Pseudomonadales;f__Porticoccaceae;g__HB2-32-21;s__	60.43	8.3	83.78	TRUE	SAMN34043562	GCA_030595345.1
CSMAG_296	d__Bacteria;p__Proteobacteria;c__Gammaproteobacteria;o__Pseudomonadales;f__Halieaceae;g__Halioglobus;s__	60.34	9.48	37.5	TRUE	SAMN34043563	GCA_030595355.1
CSMAG_297	d__Bacteria;p__Myxococcota;c__Myxococcia;o__SLRQ01;f__;g__;s__	50.6	5.81	0	TRUE	SAMN34043564	GCA_030595285.1
CSMAG_298	d__Bacteria;p__Proteobacteria;c__Gammaproteobacteria;o__SZUA-229;f__SZUA-229;g__GCA-2746365;s__	89.58	2.26	21.43	TRUE	SAMN34043565	GCA_030595325.1
CSMAG_299	d__Archaea;p__Halobacteriota;c__Syntropharchaeia;o__ANME-1;f__ANME-1;g__QENH01;s__QENH01 sp013139985	85.4	1.31	0	TRUE	SAMN34043566	GCA_030595305.1
CSMAG_300	d__Bacteria;p__Firmicutes;c__Bacilli;o__Izemoplasmatales;f__Izemoplasmataceae;g__Izemoplasma_B;s__	88.11	5.33	50	TRUE	SAMN34043567	GCA_030595255.1
CSMAG_301	d__Bacteria;p__Bipolaricaulota;c__Bipolaricaulia;o__UBA7950;f__UBA9294;g__SPBW01;s__	64.48	2.54	50	TRUE	SAMN34043568	GCA_030595225.1
CSMAG_302	d__Bacteria;p__Spirochaetota;c__Spirochaetia;o__DSM-27196;f__SLST01;g__JAHOYX01;s__	60.56	5.73	53.85	TRUE	SAMN34043569	GCA_030595235.1
CSMAG_303	d__Bacteria;p__Mcinerneyibacteriota;c__;o__;f__;g__;s__	75.26	1.69	0	TRUE	SAMN34043570	GCA_030595205.1
CSMAG_304	d__Bacteria;p__Proteobacteria;c__Gammaproteobacteria;o__SZUA-229;f__SZUA-229;g__;s__	71.68	3.74	40	TRUE	SAMN34043571	GCA_030595185.1
CSMAG_305	d__Bacteria;p__Desulfobacterota_C;c__Anaeroferrophillalia;o__Anaeroferrophillales;f__JAADEO01;g__DSCM01;s__	73.79	0.04	100	TRUE	SAMN34043572	GCA_030595135.1
CSMAG_306	d__Bacteria;p__Myxococcota;c__Polyangia;o__JAAYKL01;f__JAAYKL01;g__;s__	91.4	1.96	0	TRUE	SAMN34043573	GCA_030595125.1
CSMAG_307	d__Bacteria;p__Acidobacteriota;c__Thermoanaerobaculia;o__Thermoanaerobaculales;f__FEB-10;g__;s__	90.53	1.61	42.86	TRUE	SAMN34043574	GCA_030595165.1
CSMAG_308	d__Archaea;p__EX4484-52;c__EX4484-52;o__EX4484-52;f__B79-G9;g__B79-G9;s__	68.48	0.93	50	TRUE	SAMN34043575	GCA_030595105.1
CSMAG_309	d__Bacteria;p__Krumholzibacteriota;c__Krumholzibacteria;o__Krumholzibacteriales;f__Krumholzibacteriaceae;g__;s__	65.12	2.26	100	TRUE	SAMN34043576	GCA_030595085.1
CSMAG_310	d__Bacteria;p__Patescibacteria;c__Gracilibacteria;o__UBA1369;f__PNNO01;g__;s__	67.83	1.98	0	TRUE	SAMN34043577	GCA_030595015.1
CSMAG_311	d__Bacteria;p__Bacteroidota;c__Bacteroidia;o__Bacteroidales;f__UBA12077;g__UBA12077;s__	56.52	2.87	42.86	TRUE	SAMN34043578	GCA_030595035.1
CSMAG_312	d__Bacteria;p__Desulfobacterota;c__Desulfuromonadia;o__Desulfuromonadales;f__Geopsychrobacteraceae;g__Malonomonas;s__	91.94	3.55	83.33	TRUE	SAMN34043579	GCA_030595055.1
CSMAG_313	d__Bacteria;p__Desulfobacterota;c__Dissulfuribacteria;o__Dissulfuribacterales;f__UBA3076;g__UBA3076;s__	63.92	3.27	57.14	TRUE	SAMN34043580	GCA_030595005.1
CSMAG_314	d__Bacteria;p__Myxococcota;c__Polyangia;o__HGW-17;f__;g__;s__	62.63	1.75	0	TRUE	SAMN34043581	GCA_030594985.1
CSMAG_315	d__Bacteria;p__Patescibacteria;c__Paceibacteria;o__Paceibacterales;f__;g__;s__	61.88	0	0	TRUE	SAMN34043582	GCA_030594935.1
CSMAG_316	d__Archaea;p__Halobacteriota;c__Methanosarcinia;o__Methanosarcinales;f__Methanogasteraceae;g__Methanogaster;s__	71.39	1.47	33.33	TRUE	SAMN34043583	GCA_030594905.1
CSMAG_317	d__Bacteria;p__Proteobacteria;c__Gammaproteobacteria;o__Chromatiales;f__Sedimenticolaceae;g__Sva-25;s__	71.99	3.77	75	TRUE	SAMN34043584	GCA_030594925.1
CSMAG_318	d__Bacteria;p__Desulfobacterota;c__Desulfobacteria;o__Desulfobacterales;f__Desulfobacteraceae;g__Desulfobacula;s__	67.58	7.96	57.89	TRUE	SAMN34043585	GCA_030594915.1
CSMAG_319	d__Archaea;p__EX4484-52;c__EX4484-52;o__EX4484-52;f__GLR71;g__GLR71;s__	62.38	3.27	50	TRUE	SAMN34043586	GCA_030594885.1
CSMAG_320	d__Bacteria;p__Proteobacteria;c__Gammaproteobacteria;o__Pseudomonadales;f__Porticoccaceae;g__50-400-T64;s__	66.38	0	0	TRUE	SAMN34043587	GCA_030594865.1
CSMAG_321	d__Archaea;p__EX4484-52;c__EX4484-52;o__EX4484-52;f__B79-G9;g__B79-G9;s__	75.7	0	0	TRUE	SAMN34043588	GCA_030594795.1
CSMAG_322	d__Bacteria;p__Chloroflexota;c__Dehalococcoidia;o__GIF9;f__AB-539-J10;g__SKVJ01;s__	51.45	6.05	42.86	TRUE	SAMN34043589	GCA_030594805.1
CSMAG_323	d__Archaea;p__EX4484-52;c__EX4484-52;o__EX4484-52;f__JAFCBV01;g__JAFCBV01;s__	76.6	1.4	50	TRUE	SAMN34043590	GCA_030594785.1
CSMAG_324	d__Bacteria;p__Proteobacteria;c__Gammaproteobacteria;o__UBA6429;f__UBA6429;g__;s__	90.23	3.9	11.11	TRUE	SAMN34043591	GCA_030594815.1
CSMAG_325	d__Archaea;p__Halobacteriota;c__Syntropharchaeia;o__ANME-1;f__ANME-1;g__QENJ01;s__	50.18	0.98	0	TRUE	SAMN34043592	GCA_030594765.1
CSMAG_326	d__Bacteria;p__Proteobacteria;c__Gammaproteobacteria;o__SZUA-229;f__SZUA-229;g__GCA-2746365;s__	52.59	1.72	0	TRUE	SAMN34043593	GCA_030594745.1
CSMAG_327	d__Archaea;p__Thermoplasmatota;c__Thermoplasmata;o__;f__;g__;s__	91.02	3.2	60	TRUE	SAMN34043594	GCA_030594725.1
CSMAG_328	d__Bacteria;p__Fermentibacterota;c__Fermentibacteria;o__Fermentibacterales;f__Fermentibacteraceae;g__Aegiribacteria;s__	51.02	4.95	60	TRUE	SAMN34043595	GCA_030594685.1
CSMAG_329	d__Archaea;p__EX4484-52;c__EX4484-52;o__EX4484-52;f__GLR71;g__;s__	51.89	0	0	TRUE	SAMN34043596	GCA_030594675.1
CSMAG_330	d__Archaea;p__Halobacteriota;c__Methanosarcinia;o__Methanosarcinales;f__Methanosarcinaceae;g__;s__	58.01	0.98	100	TRUE	SAMN34043597	GCA_030594665.1
CSMAG_331	d__Bacteria;p__Fermentibacterota;c__Fermentibacteria;o__Fermentibacterales;f__Fermentibacteraceae;g__Aegiribacteria;s__	96.09	1.1	0	TRUE	SAMN34043598	GCA_030594645.1
CSMAG_332	d__Bacteria;p__Acidobacteriota;c__Thermoanaerobaculia;o__Thermoanaerobaculales;f__FEB-10;g__;s__	55.05	0.6	25	TRUE	SAMN34043599	GCA_030594625.1
CSMAG_333	d__Bacteria;p__Chloroflexota;c__Dehalococcoidia;o__GIF9;f__AB-539-J10;g__SKVJ01;s__	62.81	6.36	10	TRUE	SAMN34043600	GCA_030594545.1
CSMAG_334	d__Archaea;p__EX4484-52;c__EX4484-52;o__EX4484-52;f__B79-G9;g__GLR112;s__	80.81	0	0	TRUE	SAMN34043601	GCA_030594585.1
CSMAG_335	d__Archaea;p__Halobacteriota;c__Methanosarcinia;o__Methanosarcinales;f__Methanosarcinaceae;g__Methanococcoides;s__	93.79	0.33	0	TRUE	SAMN34043602	GCA_030594565.1
CSMAG_336	d__Bacteria;p__Desulfobacterota;c__Desulfobacteria;o__Desulfobacterales;f__UBA11574;g__S5133MH16;s__S5133MH16 sp001751005	82.9	1.94	33.33	TRUE	SAMN34043603	GCA_030594555.1
CSMAG_337	d__Bacteria;p__VGIX01;c__VGIX01;o__VGIX01;f__VGIX01;g__;s__	81.08	2.11	20	TRUE	SAMN34043604	GCA_030596685.1
CSMAG_338	d__Archaea;p__Halobacteriota;c__Methanomicrobia;o__Methanomicrobiales;f__Methanoculleaceae;g__UBA207;s__UBA207 sp002503135	98.37	0	0	TRUE	SAMN34043605	GCA_030626605.1
CSMAG_339	d__Bacteria;p__Bacteroidota;c__Bacteroidia;o__Bacteroidales;f__GCA-2711565;g__JADFUO01;s__	63.94	2.97	42.86	TRUE	SAMN34043606	GCA_030594525.1
CSMAG_340	d__Bacteria;p__Desulfobacterota;c__Desulfobacteria;o__C00003060;f__C00003106;g__;s__	76.34	1.94	0	TRUE	SAMN34043607	GCA_030594505.1
CSMAG_341	d__Archaea;p__Thermoplasmatota;c__Thermoplasmata;o__RBG-16-68-12;f__;g__;s__	50.66	8	83.33	TRUE	SAMN34043608	GCA_030594445.1
CSMAG_342	d__Bacteria;p__Desulfobacterota;c__DSM-4660;o__Desulfatiglandales;f__B25-G16;g__B33-G16;s__	52.65	0.65	100	TRUE	SAMN34043609	GCA_030594465.1
CSMAG_343	d__Bacteria;p__Gemmatimonadota;c__Gemmatimonadetes;o__Gemmatimonadales;f__GWC2-71-9;g__WVYX01;s__	54.18	5.01	16.67	TRUE	SAMN34043610	GCA_030594455.1
CSMAG_344	d__Bacteria;p__Desulfobacterota;c__DSM-4660;o__Desulfatiglandales;f__HGW-15;g__;s__	52.11	1.29	0	TRUE	SAMN34043611	GCA_030594425.1
CSMAG_345	d__Bacteria;p__Desulfobacterota;c__Desulfobulbia;o__Desulfobulbales;f__Desulfocapsaceae;g__Desulfocapsa;s__	58.84	1.69	75	TRUE	SAMN34043612	GCA_030594355.1
CSMAG_346	d__Bacteria;p__Campylobacterota;c__Campylobacteria;o__Campylobacterales;f__Sulfurovaceae;g__Sulfurovum;s__	66.88	4.8	52.63	TRUE	SAMN34043613	GCA_030594345.1
CSMAG_347	d__Archaea;p__Halobacteriota;c__Methanosarcinia;o__Methanosarcinales;f__Methanogasteraceae;g__Methanogaster;s__	51.81	2.45	20	TRUE	SAMN34043614	GCA_030594405.1
CSMAG_348	d__Bacteria;p__Omnitrophota;c__Koll11;o__SKK-01;f__SKK-01;g__BS750m-G21;s__	58.33	0.54	0	TRUE	SAMN34043615	GCA_030594375.1
CSMAG_349	d__Archaea;p__Thermoproteota;c__Bathyarchaeia;o__B26-1;f__SOJC01;g__;s__	50.24	4.21	0	TRUE	SAMN34043616	GCA_030594325.1
CSMAG_350	d__Bacteria;p__Desulfobacterota;c__Syntrophobacteria;o__BM002;f__BM002;g__BM002;s__	63.39	1.61	75	TRUE	SAMN34043617	GCA_030594275.1
CSMAG_351	d__Archaea;p__Thermoplasmatota;c__Thermoplasmata;o__SG8-5;f__;g__;s__	54.14	1.6	0	TRUE	SAMN34043618	GCA_030594255.1
CSMAG_352	d__Bacteria;p__Proteobacteria;c__Gammaproteobacteria;o__Enterobacterales;f__Vibrionaceae;g__Vibrio;s__Vibrio diabolicus	89.66	0.75	100	TRUE	SAMN34043619	GCA_030594265.1
CSMAG_353	d__Bacteria;p__Desulfobacterota;c__BSN033;o__;f__;g__;s__	52.37	0.99	50	TRUE	SAMN34043620	GCA_030594245.1
CSMAG_354	d__Bacteria;p__Chloroflexota;c__Dehalococcoidia;o__UBA3495;f__;g__;s__	56.65	3.96	20	TRUE	SAMN34043621	GCA_030594225.1
CSMAG_355	d__Archaea;p__Thermoplasmatota;c__Thermoplasmata;o__RBG-16-68-12;f__;g__;s__	96.4	3.47	28.57	TRUE	SAMN34043622	GCA_030594205.1
CSMAG_356	d__Bacteria;p__Chloroflexota;c__Dehalococcoidia;o__Dehalococcoidales;f__Fen-1064;g__DUES01;s__	51.64	8.03	33.33	TRUE	SAMN34043623	GCA_030594185.1
CSMAG_357	d__Archaea;p__Thermoplasmatota;c__EX4484-6;o__;f__;g__;s__	71.36	3.63	50	TRUE	SAMN34043624	GCA_030594145.1
CSMAG_358	d__Bacteria;p__Gemmatimonadota;c__;o__;f__;g__;s__	58.98	2.2	50	TRUE	SAMN34043625	GCA_030594135.1
CSMAG_359	d__Bacteria;p__Spirochaetota;c__Spirochaetia;o__ARS1246;f__ARS1246;g__JAFGHN01;s__	50.51	3.77	50	TRUE	SAMN34043626	GCA_030594125.1
CSMAG_360	d__Bacteria;p__Desulfobacterota;c__Desulfobulbia;o__Desulfobulbales;f__;g__;s__	55.85	1.79	66.67	TRUE	SAMN34043627	GCA_030594085.1
CSMAG_361	d__Bacteria;p__Bacteroidota;c__Bacteroidia;o__Bacteroidales;f__SM23-62;g__SM23-62;s__	55.61	0	0	TRUE	SAMN34043628	GCA_030594035.1
CSMAG_362	d__Bacteria;p__Desulfobacterota;c__GWC2-55-46;o__GWC2-55-46;f__;g__;s__	83.61	1.45	66.67	TRUE	SAMN34043629	GCA_030594025.1
CSMAG_363	d__Bacteria;p__Desulfobacterota;c__DSM-4660;o__Desulfatiglandales;f__B25-G16;g__B33-G16;s__	53.16	1.05	20	TRUE	SAMN34043630	GCA_030594045.1
CSMAG_364	d__Bacteria;p__Desulfobacterota;c__BSN033;o__WVXP01;f__WVXP01;g__;s__	56.54	4.03	0	TRUE	SAMN34043631	GCA_030594005.1
CSMAG_365	d__Bacteria;p__Proteobacteria;c__Gammaproteobacteria;o__GCA-001735895;f__GCA-001735895;g__GCA-001735895;s__	54.26	9.17	88.24	TRUE	SAMN34043632	GCA_030594105.1
CSMAG_366	d__Bacteria;p__Gemmatimonadota;c__Gemmatimonadetes;o__KS3-K002;f__KS3-K002;g__KS3-K002;s__	54.7	5.72	50	TRUE	SAMN34043633	GCA_030593975.1
CSMAG_367	d__Bacteria;p__Bacteroidota;c__Bacteroidia;o__Bacteroidales;f__F082;g__UBA4459;s__	58.62	3.45	0	TRUE	SAMN34043634	GCA_030593945.1
CSMAG_368	d__Bacteria;p__Gemmatimonadota;c__Gemmatimonadetes;o__KS3-K002;f__KS3-K002;g__;s__	55.29	5.49	0	TRUE	SAMN34043635	GCA_030593965.1
CSMAG_369	d__Bacteria;p__Acidobacteriota;c__Aminicenantia;o__Aminicenantales;f__Aminicenantaceae;g__SOIV01;s__SOIV01 sp011049545	54.43	2.71	71.43	TRUE	SAMN34043636	GCA_030593905.1
CSMAG_370	d__Bacteria;p__Desulfobacterota;c__Desulfobacteria;o__Desulfobacterales;f__ETH-SRB1;g__Desulfaltia;s__	60.26	5.13	57.14	TRUE	SAMN34043637	GCA_030593915.1
CSMAG_371	d__Archaea;p__Thermoplasmatota;c__Thermoplasmata;o__RBG-16-68-12;f__SOIM01;g__;s__	92.8	4	0	TRUE	SAMN34043638	GCA_030593885.1
CSMAG_372	d__Archaea;p__Thermoplasmatota;c__Thermoplasmata;o__;f__;g__;s__	85.82	2.72	60	TRUE	SAMN34043639	GCA_030593855.1
CSMAG_373	d__Bacteria;p__Proteobacteria;c__Gammaproteobacteria;o__GCA-001735895;f__GCA-001735895;g__GCA-001735895;s__	62.9	5.23	46.43	TRUE	SAMN34043640	GCA_030593845.1
CSMAG_374	d__Bacteria;p__Desulfobacterota;c__Syntrophobacteria;o__BM002;f__BM002;g__BM002;s__	90.81	4.88	80	TRUE	SAMN34043641	GCA_030593795.1
CSMAG_375	d__Bacteria;p__Desulfobacterota;c__Desulfobacteria;o__Desulfobacterales;f__UBA11574;g__;s__	58.49	3.87	37.5	TRUE	SAMN34043642	GCA_030593825.1
CSMAG_376	d__Bacteria;p__Proteobacteria;c__Gammaproteobacteria;o__UBA6429;f__UBA6429;g__;s__	80.51	4.23	28	TRUE	SAMN34043643	GCA_030593785.1
CSMAG_377	d__Archaea;p__Thermoplasmatota;c__Thermoplasmata;o__;f__;g__;s__	60.23	8.53	26.67	TRUE	SAMN34043644	GCA_030593765.1
CSMAG_378	d__Bacteria;p__Desulfobacterota;c__Desulfobacteria;o__Desulfobacterales;f__ETH-SRB1;g__B13-G4;s__	72.89	6.19	69.23	TRUE	SAMN34043645	GCA_030593735.1
CSMAG_379	d__Archaea;p__Thermoplasmatota;c__Thermoplasmata;o__RBG-16-68-12;f__;g__;s__	54.8	4.58	60	TRUE	SAMN34043646	GCA_030593715.1
CSMAG_380	d__Bacteria;p__BMS3Abin14;c__BMS3Abin14;o__BMS3Abin14;f__JAFGWO01;g__;s__	65.75	3.84	54.55	TRUE	SAMN34043647	GCA_030593695.1
CSMAG_381	d__Bacteria;p__Patescibacteria;c__Paceibacteria;o__Portnoybacterales;f__UBA2143;g__;s__	55.94	4.07	100	TRUE	SAMN34043648	GCA_030593685.1
CSMAG_382	d__Bacteria;p__Fibrobacterota;c__Chitinivibrionia;o__Chitinivibrionales;f__;g__;s__	55.47	0.29	0	TRUE	SAMN34043649	GCA_030593665.1
CSMAG_383	d__Bacteria;p__Desulfobacterota;c__Desulfobacteria;o__Desulfobacterales;f__;g__;s__	86.91	1.29	0	TRUE	SAMN34043650	GCA_030593645.1
CSMAG_384	d__Bacteria;p__Desulfobacterota;c__Desulfobacteria;o__Desulfobacterales;f__ETH-SRB1;g__B13-G4;s__	50.11	6.81	85	TRUE	SAMN34043651	GCA_030593615.1
CSMAG_385	d__Bacteria;p__Krumholzibacteriota;c__Krumholzibacteria;o__Krumholzibacteriales;f__Krumholzibacteriaceae;g__;s__	54.17	9.89	0	TRUE	SAMN34043652	GCA_030593585.1
CSMAG_386	d__Bacteria;p__Planctomycetota;c__Phycisphaerae;o__UBA1845;f__UTPLA1;g__JAFGQA01;s__	89.55	0.57	100	TRUE	SAMN34043653	GCA_030593565.1
CSMAG_387	d__Bacteria;p__Chloroflexota;c__Anaerolineae;o__Anaerolineales;f__E44-bin32;g__W1033;s__	53.21	1.02	50	TRUE	SAMN34043654	GCA_030593605.1
CSMAG_388	d__Bacteria;p__Bipolaricaulota;c__Bipolaricaulia;o__UBA7950;f__UBA9294;g__M55B144;s__	58.47	8.65	77.78	TRUE	SAMN34043655	GCA_030593545.1
CSMAG_389	d__Archaea;p__Halobacteriota;c__Methanosarcinia;o__Methanosarcinales;f__Methanosarcinaceae;g__;s__	50.95	9.59	56	TRUE	SAMN34043656	GCA_030593485.1
CSMAG_390	d__Bacteria;p__Chloroflexota;c__Anaerolineae;o__B4-G1;f__SLSP01;g__G713;s__	58.92	7.29	38.46	TRUE	SAMN34043657	GCA_030596665.1
CSMAG_391	d__Bacteria;p__Proteobacteria;c__Alphaproteobacteria;o__Rhizobiales;f__Hyphomicrobiaceae;g__Hyphomicrobium_A;s__	61.23	3.31	90	TRUE	SAMN34043658	GCA_030593465.1
CSMAG_392	d__Archaea;p__Thermoplasmatota;c__Thermoplasmata;o__;f__;g__;s__	57.43	6.78	31.25	TRUE	SAMN34043659	GCA_030593505.1
CSMAG_393	d__Archaea;p__Halobacteriota;c__Methanosarcinia;o__Methanosarcinales;f__Methanosarcinaceae;g__;s__	57.45	2.64	71.43	TRUE	SAMN34043660	GCA_030593475.1
CSMAG_394	d__Bacteria;p__Actinobacteriota;c__Humimicrobiia;o__Humimicrobiales;f__Humimicrobiaceae;g__M55B120;s__	52.42	0.47	60	TRUE	SAMN34043661	GCA_030593445.1
CSMAG_395	d__Bacteria;p__Chloroflexota;c__Anaerolineae;o__UBA7937;f__UBA7937;g__UBA7937;s__	79.82	0	0	TRUE	SAMN34043662	GCA_030593425.1
CSMAG_396	d__Bacteria;p__Desulfobacterota;c__DSM-4660;o__Desulfatiglandales;f__B25-G16;g__B33-G16;s__	76.49	1.4	80	TRUE	SAMN34043663	GCA_030593395.1
CSMAG_397	d__Bacteria;p__Desulfobacterota;c__Desulfobacteria;o__Desulfobacterales;f__ETH-SRB1;g__B13-G4;s__	56.72	5.65	53.85	TRUE	SAMN34043664	GCA_030593385.1
CSMAG_398	d__Bacteria;p__Proteobacteria;c__Alphaproteobacteria;o__Rhizobiales;f__Hyphomicrobiaceae;g__Hyphomicrobium_A;s__	65.76	3.46	68.75	TRUE	SAMN34043665	GCA_030593365.1
CSMAG_399	d__Bacteria;p__Chloroflexota;c__Anaerolineae;o__Anaerolineales;f__E44-bin32;g__DUEZ01;s__	60.83	6.26	40	TRUE	SAMN34043666	GCA_030593345.1
CSMAG_400	d__Bacteria;p__Planctomycetota;c__Phycisphaerae;o__Sedimentisphaerales;f__SG8-4;g__CAIYOL01;s__	54.12	2.15	25	TRUE	SAMN34043667	GCA_030593325.1
CSMAG_401	d__Bacteria;p__Chloroflexota;c__Dehalococcoidia;o__Dehalococcoidales;f__ARS1013;g__ARS1013;s__	62.81	5.45	33.33	TRUE	SAMN34043668	GCA_030593245.1
CSMAG_402	d__Bacteria;p__Desulfobacterota;c__Desulfobacteria;o__C00003060;f__C00003060;g__S7086C20;s__	86.31	2.72	37.5	TRUE	SAMN34043669	GCA_030593285.1
CSMAG_403	d__Archaea;p__Thermoplasmatota;c__Thermoplasmata;o__RBG-16-68-12;f__;g__;s__	52.43	0.8	0	TRUE	SAMN34043670	GCA_030593255.1
CSMAG_404	d__Archaea;p__Thermoplasmatota;c__Thermoplasmata;o__RBG-16-68-12;f__SOIM01;g__;s__	90.4	3.93	37.5	TRUE	SAMN34043671	GCA_030593295.1
CSMAG_405	d__Archaea;p__Nanoarchaeota;c__Nanoarchaeia;o__Pacearchaeales;f__GW2011-AR1;g__JABHWZ01;s__	65.65	0.93	100	TRUE	SAMN34043672	GCA_030593225.1
CSMAG_406	d__Bacteria;p__Bacteroidota;c__Bacteroidia;o__Bacteroidales;f__VadinHA17;g__JADFUQ01;s__	82.76	3.92	66.67	TRUE	SAMN34043673	GCA_030593185.1
CSMAG_407	d__Archaea;p__Asgardarchaeota;c__Thorarchaeia;o__Thorarchaeales;f__Thorarchaeaceae;g__WTCK01;s__	88.25	5.61	0	TRUE	SAMN34043674	GCA_030593165.1
CSMAG_408	d__Bacteria;p__Chloroflexota;c__Dehalococcoidia;o__Dehalococcoidales;f__ARS1013;g__ARS1013;s__	56.5	9.85	11.11	TRUE	SAMN34043675	GCA_030593125.1
CSMAG_409	d__Archaea;p__Thermoproteota;c__Bathyarchaeia;o__TCS64;f__TCS64;g__;s__	66.92	0	0	TRUE	SAMN34043676	GCA_030593155.1
CSMAG_410	d__Bacteria;p__Desulfobacterota;c__Desulfobacteria;o__Desulfobacterales;f__ETH-SRB1;g__ETH-SRB1;s__	95.95	0.65	0	TRUE	SAMN34043677	GCA_030593145.1
CSMAG_411	d__Bacteria;p__Omnitrophota;c__Koll11;o__JABMRG01;f__JABMRG01;g__;s__	92.95	1.61	0	TRUE	SAMN34043678	GCA_030593065.1
CSMAG_412	d__Bacteria;p__Chloroflexota;c__Anaerolineae;o__Promineofilales;f__UBA4811;g__GLR113;s__	89.09	4.77	14.29	TRUE	SAMN34043679	GCA_030593075.1
CSMAG_413	d__Bacteria;p__Planctomycetota;c__Phycisphaerae;o__Sedimentisphaerales;f__SG8-4;g__NIOZ-UU13;s__	57.26	1.24	50	TRUE	SAMN34043680	GCA_030593085.1
CSMAG_414	d__Archaea;p__Aenigmatarchaeota;c__Aenigmatarchaeia;o__Aenigmatarchaeales;f__Aenigmatarchaeaceae;g__JAAOXY01;s__	62.32	0.93	0	TRUE	SAMN34043681	GCA_030593035.1
CSMAG_415	d__Bacteria;p__Bacteroidota;c__SZUA-365;o__SZUA-365;f__SZUA-365;g__;s__	54.56	7.38	93.33	TRUE	SAMN34043682	GCA_030593025.1
CSMAG_416	d__Bacteria;p__Chloroflexota;c__Dehalococcoidia;o__Dehalococcoidales;f__UBA5760;g__UBA5760;s__	52.58	5.28	66.67	TRUE	SAMN34043683	GCA_030593005.1
CSMAG_417	d__Bacteria;p__Calditrichota;c__Calditrichia;o__Calditrichales;f__Calditrichaceae;g__;s__	77.07	2.2	50	TRUE	SAMN34043684	GCA_030592985.1
CSMAG_418	d__Bacteria;p__Desulfobacterota;c__Syntrophia;o__Syntrophales;f__UBA6807;g__;s__	63.16	5.26	0	TRUE	SAMN34043685	GCA_030592945.1
CSMAG_419	d__Bacteria;p__Chloroflexota;c__Anaerolineae;o__Anaerolineales;f__UBA11858;g__;s__	51.45	0.76	75	TRUE	SAMN34043686	GCA_030592935.1
CSMAG_420	d__Bacteria;p__Bacteroidota;c__Bacteroidia;o__Bacteroidales;f__JAGOPY01;g__;s__	56.27	4.81	0	TRUE	SAMN34043687	GCA_030592925.1
CSMAG_421	d__Bacteria;p__Krumholzibacteriota;c__Krumholzibacteria;o__Krumholzibacteriales;f__Krumholzibacteriaceae;g__;s__	50.31	6.9	40	TRUE	SAMN34043688	GCA_030592905.1
CSMAG_422	d__Bacteria;p__Bacteroidota;c__Bacteroidia;o__Bacteroidales;f__JAADGE01;g__JAADGE01;s__	90.77	2.06	80	TRUE	SAMN34043689	GCA_030592825.1
CSMAG_423	d__Bacteria;p__Krumholzibacteriota;c__Krumholzibacteria;o__Krumholzibacteriales;f__Krumholzibacteriaceae;g__;s__	50.48	6.89	36.36	TRUE	SAMN34043690	GCA_030592885.1
CSMAG_424	d__Bacteria;p__Krumholzibacteriota;c__Krumholzibacteria;o__LZORAL124-64-63;f__LZORAL124-64-63;g__LZORAL124-64-63;s__	92.06	4.9	50	TRUE	SAMN34043691	GCA_030592845.1
CSMAG_425	d__Bacteria;p__Cloacimonadota;c__Cloacimonadia;o__Cloacimonadales;f__TCS61;g__;s__	83.78	1.1	100	TRUE	SAMN34043692	GCA_030592835.1
CSMAG_426	d__Bacteria;p__Desulfobacterota;c__WTBG01;o__WTBG01;f__WTBG01;g__WTBG01;s__	50.66	5.53	35	TRUE	SAMN34043693	GCA_030592805.1
CSMAG_427	d__Archaea;p__Asgardarchaeota;c__Thorarchaeia;o__Thorarchaeales;f__Thorarchaeaceae;g__;s__	50.11	8.88	7.14	TRUE	SAMN34043694	GCA_030592715.1
CSMAG_428	d__Archaea;p__B1Sed10-29;c__B1Sed10-29;o__B1Sed10-29;f__B47-G15;g__;s__	67	5.94	23.81	TRUE	SAMN34043695	GCA_030592755.1
CSMAG_429	d__Bacteria;p__Desulfobacterota;c__Desulfobacteria;o__C00003060;f__C00003106;g__C00003106;s__C00003106 sp001751015	85.16	0.32	0	TRUE	SAMN34043696	GCA_030592765.1
CSMAG_430	d__Bacteria;p__WOR-3;c__WOR-3;o__UBA2258;f__UBA2258;g__DSBX01;s__	60.14	8.54	27.27	TRUE	SAMN34043697	GCA_030592745.1
CSMAG_431	d__Bacteria;p__Planctomycetota;c__Phycisphaerae;o__Phycisphaerales;f__Zrk34;g__;s__	56.18	4.68	75	TRUE	SAMN34043698	GCA_030592705.1
CSMAG_432	d__Bacteria;p__Planctomycetota;c__Phycisphaerae;o__SM23-33;f__SM23-33;g__;s__	83.24	1.81	66.67	TRUE	SAMN34043699	GCA_030592655.1
CSMAG_433	d__Bacteria;p__Fermentibacterota;c__Fermentibacteria;o__Fermentibacterales;f__Fermentibacteraceae;g__Aegiribacteria;s__	92.79	1.28	0	TRUE	SAMN34043700	GCA_030592645.1
CSMAG_434	d__Bacteria;p__Fermentibacterota;c__Fermentibacteria;o__Fermentibacterales;f__Fermentibacteraceae;g__Sabulitectum;s__	87.36	2.26	0	TRUE	SAMN34043701	GCA_030592635.1
CSMAG_435	d__Bacteria;p__Bacteroidota;c__Bacteroidia;o__Bacteroidales;f__GCA-2748055;g__GCA-2748055;s__	62.76	0.54	100	TRUE	SAMN34043702	GCA_030592605.1
CSMAG_436	d__Bacteria;p__Bacteroidota;c__Bacteroidia;o__Bacteroidales;f__Prolixibacteraceae;g__Draconibacterium;s__	73.15	2.55	50	TRUE	SAMN34043703	GCA_030592545.1
CSMAG_437	d__Bacteria;p__WOR-3;c__UBA3073;o__JACQXS01;f__JACQXS01;g__;s__	90.11	1.65	0	TRUE	SAMN34043704	GCA_030592575.1
CSMAG_438	d__Archaea;p__B1Sed10-29;c__B1Sed10-29;o__WALL01;f__WALL01;g__;s__	90.65	0	0	TRUE	SAMN34043705	GCA_030592525.1
CSMAG_439	d__Bacteria;p__Bacteroidota;c__Bacteroidia;o__Bacteroidales;f__JAADJA01;g__JAADJA01;s__	73.3	0	0	TRUE	SAMN34043706	GCA_030592565.1
CSMAG_440	d__Bacteria;p__Spirochaetota;c__Spirochaetia;o__Spirochaetales_E;f__Spirochaetaceae_B;g__UBA2779;s__	83.33	4.4	83.33	TRUE	SAMN34043707	GCA_030592625.1
CSMAG_441	d__Bacteria;p__Patescibacteria;c__Paceibacteria;o__Paceibacterales;f__;g__;s__	52.23	3.39	66.67	TRUE	SAMN34043708	GCA_030592435.1
CSMAG_442	d__Archaea;p__Thermoplasmatota;c__EX4484-6;o__EX4484-6;f__EX4484-6;g__;s__	60.4	5.6	33.33	TRUE	SAMN34043709	GCA_030592475.1
CSMAG_443	d__Bacteria;p__Bacteroidota;c__Bacteroidia;o__Bacteroidales;f__B39-G9;g__B39-G9;s__	88.33	1.08	0	TRUE	SAMN34043710	GCA_030592465.1
CSMAG_444	d__Archaea;p__Thermoplasmatota;c__EX4484-6;o__EX4484-6;f__EX4484-6;g__;s__	51.7	6.04	10	TRUE	SAMN34043711	GCA_030592445.1
CSMAG_445	d__Archaea;p__Asgardarchaeota;c__Thorarchaeia;o__Thorarchaeales;f__Thorarchaeaceae;g__;s__	52.26	1.87	0	TRUE	SAMN34043712	GCA_030592375.1
CSMAG_446	d__Bacteria;p__Firmicutes_A;c__Clostridia;o__DUPQ01;f__DUPQ01;g__JAFGQE01;s__	87.23	0	0	TRUE	SAMN34043713	GCA_030592355.1
CSMAG_447	d__Archaea;p__Thermoplasmatota;c__EX4484-6;o__;f__;g__;s__	56.16	1.2	0	TRUE	SAMN34043714	GCA_030592365.1
CSMAG_448	d__Archaea;p__Asgardarchaeota;c__Lokiarchaeia;o__CR-4;f__MK-D1;g__Prometheoarchaeum;s__Prometheoarchaeum sp018238965	73.52	2.8	0	TRUE	SAMN34043715	GCA_030592305.1
CSMAG_449	d__Bacteria;p__Proteobacteria;c__Gammaproteobacteria;o__GCF-002020875;f__GRL18;g__GRL18;s__	56.9	9.48	66.67	TRUE	SAMN34043716	GCA_030596625.1
CSMAG_450	d__Bacteria;p__Bacteroidota;c__Bacteroidia;o__Bacteroidales;f__JAADJA01;g__JAADJA01;s__	90.32	1.34	0	TRUE	SAMN34043717	GCA_030596605.1
CSMAG_451	d__Archaea;p__Iainarchaeota;c__;o__;f__;g__;s__	55.24	1.4	0	TRUE	SAMN34043718	GCA_030592315.1
CSMAG_452	d__Bacteria;p__Patescibacteria;c__Paceibacteria;o__Moranbacterales;f__GCA-2747515;g__;s__	81	1.12	0	TRUE	SAMN34043719	GCA_030592425.1
CSMAG_453	d__Archaea;p__Halobacteriota;c__Methanosarcinia;o__Methanosarcinales;f__Methanogasteraceae;g__Methanogaster;s__	50.04	9.75	78.95	TRUE	SAMN34043720	GCA_030596615.1
CSMAG_454	d__Bacteria;p__NPL-UPA2;c__NPL-UPA2;o__;f__;g__;s__	90.22	0.06	100	TRUE	SAMN34043721	GCA_030596585.1
CSMAG_455	d__Bacteria;p__Bacteroidota;c__Bacteroidia;o__Bacteroidales;f__B18-G4;g__B18-G4;s__	54.23	8.24	27.78	TRUE	SAMN34043722	GCA_030592235.1
CSMAG_456	d__Bacteria;p__Desulfobacterota;c__Desulfobacteria;o__C00003060;f__C00003060;g__;s__	87.45	1.08	0	TRUE	SAMN34043723	GCA_030592345.1
CSMAG_457	d__Bacteria;p__Krumholzibacteriota;c__Krumholzibacteria;o__WVZY01;f__WVZY01;g__;s__	52.45	2.75	100	TRUE	SAMN34043724	GCA_030596565.1
CSMAG_458	d__Bacteria;p__Planctomycetota;c__PLA2;o__;f__;g__;s__	63.35	3.62	40	TRUE	SAMN34043725	GCA_030596545.1
CSMAG_459	d__Bacteria;p__Spirochaetota;c__Spirochaetia;o__SZUA-6;f__Bin103;g__;s__	54.59	3.47	20	TRUE	SAMN34043726	GCA_030596515.1
CSMAG_460	d__Bacteria;p__Dependentiae;c__;o__;f__;g__;s__	65.27	2.25	0	TRUE	SAMN34043727	GCA_030596505.1
CSMAG_461	d__Bacteria;p__WOR-3;c__WOR-3;o__B3-TA06;f__B3-TA06;g__B3-TA06;s__	84.97	1.16	100	TRUE	SAMN34043728	GCA_030592225.1
CSMAG_462	d__Bacteria;p__WOR-3;c__32-111;o__32-111;f__32-111;g__;s__	94.32	0	0	TRUE	SAMN34043729	GCA_030592285.1
CSMAG_463	d__Bacteria;p__VGIX01;c__VGIX01;o__;f__;g__;s__	89.38	4.4	25	TRUE	SAMN34043730	GCA_030592245.1
CSMAG_464	d__Bacteria;p__Fermentibacterota;c__Fermentibacteria;o__Fermentibacterales;f__Fermentibacteraceae;g__Sabulitectum;s__	72.37	3.3	0	TRUE	SAMN34043731	GCA_030596465.1
CSMAG_465	d__Bacteria;p__Firmicutes;c__Bacilli;o__Izemoplasmatales;f__Izemoplasmataceae;g__Izemoplasma_B;s__	50.88	1.75	0	TRUE	SAMN34043732	GCA_030596475.1
CSMAG_466	d__Bacteria;p__Bacteroidota;c__Bacteroidia;o__Bacteroidales;f__B18-G4;g__B18-G4;s__B18-G4 sp013202965	68.15	0.54	100	TRUE	SAMN34043733	GCA_030592175.1
CSMAG_467	d__Archaea;p__Halobacteriota;c__Syntropharchaeia;o__Syntropharchaeales;f__Syntropharchaeaceae;g__Syntropharchaeum_A;s__	69.24	0.4	66.67	TRUE	SAMN34043734	GCA_030596445.1
CSMAG_468	d__Bacteria;p__Bacteroidota;c__Bacteroidia;o__Bacteroidales;f__UBA12481;g__JABHCC01;s__	76.88	1.34	33.33	TRUE	SAMN34043735	GCA_030592205.1
CSMAG_469	d__Bacteria;p__Desulfobacterota;c__Desulfobacteria;o__Desulfobacterales;f__ETH-SRB1;g__;s__	71.05	1.75	0	TRUE	SAMN34043736	GCA_030596405.1
CSMAG_470	d__Bacteria;p__Patescibacteria;c__ABY1;o__CAIXNZ01;f__CAIXNZ01;g__WJKP01;s__	70.79	1.98	50	TRUE	SAMN34043737	GCA_030592165.1
CSMAG_471	d__Archaea;p__Halobacteriota;c__Methanosarcinia;o__Methanosarcinales;f__Methanosarcinaceae;g__;s__	62.38	0	0	TRUE	SAMN34043738	GCA_030596385.1
CSMAG_472	d__Bacteria;p__Desulfobacterota;c__Desulfobacteria;o__Desulfobacterales;f__BuS5;g__;s__	75.44	1.75	0	TRUE	SAMN34043739	GCA_030592105.1
CSMAG_473	d__Bacteria;p__Bacteroidota;c__Bacteroidia;o__Bacteroidales;f__F082;g__JAADID01;s__	92.47	1.09	33.33	TRUE	SAMN34043740	GCA_030596395.1
CSMAG_474	d__Bacteria;p__UBA3054;c__UBA3054;o__UBA3054;f__B51-G9;g__B51-G9;s__	69.61	3.92	77.78	TRUE	SAMN34043741	GCA_030596365.1
CSMAG_475	d__Bacteria;p__Cloacimonadota;c__Cloacimonadia;o__Cloacimonadales;f__TCS61;g__JABIME01;s__	61.67	3.3	25	TRUE	SAMN34043742	GCA_030596345.1
CSMAG_476	d__Bacteria;p__Patescibacteria;c__Microgenomatia;o__UBA1400;f__PJMF01;g__WJLO01;s__	56.93	3.94	50	TRUE	SAMN34043743	GCA_030596295.1
CSMAG_477	d__Bacteria;p__Bacteroidota;c__Bacteroidia;o__Bacteroidales;f__SM23-62;g__SM23-62;s__	71.65	0.65	0	TRUE	SAMN34043744	GCA_030592145.1
CSMAG_478	d__Bacteria;p__Campylobacterota;c__Campylobacteria;o__Campylobacterales;f__Sulfurimonadaceae;g__S145-25;s__	64.36	2.24	66.67	TRUE	SAMN34043745	GCA_030596305.1
CSMAG_479	d__Bacteria;p__Desulfobacterota_C;c__Anaeroferrophillalia;o__Anaeroferrophillales;f__JAADEO01;g__DSCM01;s__	54.37	7.28	72.73	TRUE	SAMN34043746	GCA_030596285.1
CSMAG_480	d__Bacteria;p__Cloacimonadota;c__Cloacimonadia;o__Cloacimonadales;f__TCS61;g__JABIME01;s__	67.31	0.95	84.62	TRUE	SAMN34043747	GCA_030596265.1
CSMAG_481	d__Bacteria;p__Bacteroidota;c__Bacteroidia;o__Bacteroidales;f__GCA-2748055;g__GCA-2748055;s__	80.79	1.44	0	TRUE	SAMN34043748	GCA_030596245.1
CSMAG_482	d__Bacteria;p__Marinisomatota;c__UBA8477;o__UBA8477;f__UBA8477;g__JABMPR01;s__	84.62	0	0	TRUE	SAMN34043749	GCA_030596225.1
CSMAG_483	d__Bacteria;p__Marinisomatota;c__AB16;o__AB16;f__46-47;g__M50B103;s__	73.44	0.55	0	TRUE	SAMN34043750	GCA_030596185.1
CSMAG_484	d__Bacteria;p__Bacteroidota;c__Bacteroidia;o__Bacteroidales;f__JAADGE01;g__JAADGE01;s__	50.05	3.6	11.11	TRUE	SAMN34043751	GCA_030596195.1
CSMAG_485	d__Bacteria;p__Desulfobacterota;c__DSM-4660;o__Desulfatiglandales;f__Desulfatiglandaceae;g__4484-190-2;s__	55.32	6.04	38.1	TRUE	SAMN34043752	GCA_030596165.1
CSMAG_486	d__Bacteria;p__Desulfobacterota;c__Syntrophia;o__Syntrophales;f__JADFWA01;g__JADFWA01;s__	84.01	5.2	6.25	TRUE	SAMN34043753	GCA_030596145.1
CSMAG_487	d__Bacteria;p__Bacteroidota;c__Bacteroidia;o__Bacteroidales;f__VadinHA17;g__;s__	95	1.67	75	TRUE	SAMN34043754	GCA_030596125.1
CSMAG_488	d__Bacteria;p__Patescibacteria;c__Paceibacteria;o__Paceibacterales;f__;g__;s__	60.93	0.93	0	TRUE	SAMN34043755	GCA_030596105.1
CSMAG_489	d__Bacteria;p__Chloroflexota;c__Dehalococcoidia;o__GIF9;f__AB-539-J10;g__SKVJ01;s__	66.6	1.98	100	TRUE	SAMN34043756	GCA_030596065.1
CSMAG_490	d__Bacteria;p__Bacteroidota;c__Bacteroidia;o__Bacteroidales;f__VadinHA17;g__;s__	90	3.1	27.27	TRUE	SAMN34043757	GCA_030596025.1
CSMAG_491	d__Bacteria;p__Bipolaricaulota;c__Bipolaricaulia;o__UBA7950;f__UBA9294;g__M55B144;s__	67.3	6.93	60	TRUE	SAMN34043758	GCA_030596075.1
CSMAG_492	d__Bacteria;p__VGIX01;c__VGIX01;o__VGIX01;f__VGIX01;g__;s__	62.62	3.7	14.29	TRUE	SAMN34043759	GCA_030596045.1
CSMAG_493	d__Bacteria;p__Chloroflexota;c__Anaerolineae;o__B4-G1;f__SLSP01;g__;s__	59.75	5.3	44.44	TRUE	SAMN34043760	GCA_030596005.1
CSMAG_494	d__Bacteria;p__Bacteroidota;c__Bacteroidia;o__Bacteroidales;f__VadinHA17;g__JADFUQ01;s__	58.54	1.48	25	TRUE	SAMN34043761	GCA_030595985.1
CSMAG_495	d__Bacteria;p__Chloroflexota;c__Anaerolineae;o__B4-G1;f__B4-G1;g__BS750m-G37;s__	58.71	0.3	0	TRUE	SAMN34043762	GCA_030595945.1
CSMAG_496	d__Bacteria;p__UBA6262;c__UBA6262;o__;f__;g__;s__	93.26	0.25	0	TRUE	SAMN34043763	GCA_030595925.1
CSMAG_497	d__Archaea;p__Asgardarchaeota;c__Lokiarchaeia;o__CR-4;f__SOKP01;g__SOKP01;s__SOKP01 sp018238625	50.63	2.55	71.43	TRUE	SAMN34043764	GCA_030595965.1
CSMAG_498	d__Bacteria;p__Cloacimonadota;c__Cloacimonadia;o__Cloacimonadales;f__TCS61;g__JACNIV01;s__	94.44	0.06	0	TRUE	SAMN34043765	GCA_030595905.1
CSMAG_499	d__Bacteria;p__Bipolaricaulota;c__Bipolaricaulia;o__UBA7950;f__UBA9294;g__M55B144;s__	61.86	0	0	TRUE	SAMN34043766	GCA_030595885.1
CSMAG_500	d__Bacteria;p__VGIX01;c__VGIX01;o__VGIX01;f__VGIX01;g__;s__	95.6	0	0	TRUE	SAMN34043767	GCA_030595835.1
CSMAG_501	d__Archaea;p__Halobacteriota;c__Methanosarcinia;o__Methanosarcinales;f__Methanosarcinaceae;g__;s__	50.67	0.84	33.33	TRUE	SAMN34043768	GCA_030600845.1
CSMAG_502	d__Bacteria;p__Marinisomatota;c__AB16;o__AB16;f__46-47;g__TCS52;s__	92.67	0	0	TRUE	SAMN34043769	GCA_030600775.1
CSMAG_503	d__Bacteria;p__Planctomycetota;c__Phycisphaerae;o__Sedimentisphaerales;f__SM23-30;g__;s__	65.63	6.69	81.82	TRUE	SAMN34043770	GCA_030600825.1
CSMAG_504	d__Archaea;p__Halobacteriota;c__Methanosarcinia;o__Methanosarcinales;f__Methanosarcinaceae;g__;s__	50.53	9.63	71.43	TRUE	SAMN34043771	GCA_030600785.1
CSMAG_505	d__Bacteria;p__Spirochaetota;c__Spirochaetia;o__B11-G9;f__B11-G9;g__;s__	89.57	2.27	33.33	TRUE	SAMN34043772	GCA_030600745.1
CSMAG_506	d__Bacteria;p__Patescibacteria;c__Paceibacteria;o__;f__;g__;s__	52.64	1.98	16.67	TRUE	SAMN34043773	GCA_030600765.1
CSMAG_507	d__Archaea;p__Thermoplasmatota;c__EX4484-6;o__EX4484-6;f__EX4484-6;g__;s__	77.6	1.6	0	TRUE	SAMN34043774	GCA_030600725.1
CSMAG_508	d__Archaea;p__Halobacteriota;c__Methanosarcinia;o__Methanosarcinales;f__Methanocomedenaceae;g__Methanocomedens;s__	86.93	1.96	33.33	TRUE	SAMN34043775	GCA_030600695.1
CSMAG_509	d__Bacteria;p__VGIX01;c__VGIX01;o__VGIX01;f__;g__;s__	97.25	0.61	100	TRUE	SAMN34043776	GCA_030600655.1
CSMAG_510	d__Bacteria;p__Desulfobacterota;c__Syntrophia;o__Syntrophales;f__UBA2210;g__UBA2210;s__	53.52	9.07	23.81	TRUE	SAMN34043777	GCA_030600645.1
CSMAG_511	d__Archaea;p__Asgardarchaeota;c__Lokiarchaeia;o__CR-4;f__MK-D1;g__Prometheoarchaeum;s__	58.02	1.87	0	TRUE	SAMN34043778	GCA_030600675.1
CSMAG_512	d__Bacteria;p__Bacteroidota;c__Bacteroidia;o__Bacteroidales;f__UBA12077;g__UBA12077;s__	59.43	0.81	50	TRUE	SAMN34043779	GCA_030600625.1
CSMAG_513	d__Bacteria;p__Firmicutes;c__Bacilli;o__Izemoplasmatales;f__Izemoplasmataceae;g__Izemoplasma_B;s__	98.67	1.56	33.33	TRUE	SAMN34043780	GCA_030600605.1
CSMAG_514	d__Bacteria;p__Cloacimonadota;c__Cloacimonadia;o__Cloacimonadales;f__TCS61;g__JABIME01;s__	97.74	0	0	TRUE	SAMN34043781	GCA_030600585.1
CSMAG_515	d__Bacteria;p__Fermentibacterota;c__Fermentibacteria;o__Fermentibacterales;f__Fermentibacteraceae;g__Aegiribacteria;s__	81.87	2.2	0	TRUE	SAMN34043782	GCA_030600545.1
CSMAG_516	d__Archaea;p__Aenigmatarchaeota;c__Aenigmatarchaeia;o__QMZS01;f__QMZS01;g__QMZS01;s__	75.16	0.07	0	TRUE	SAMN34043783	GCA_030600555.1
CSMAG_517	d__Bacteria;p__Desulfobacterota;c__Desulfobulbia;o__Desulfobulbales;f__Desulfobulbaceae;g__Desulfobulbus_A;s__	85.91	0.79	100	TRUE	SAMN34043784	GCA_030600525.1
CSMAG_518	d__Bacteria;p__Patescibacteria;c__ABY1;o__BM507;f__UBA12075;g__;s__	68.32	0.99	100	TRUE	SAMN34043785	GCA_030600505.1
CSMAG_519	d__Bacteria;p__Proteobacteria;c__Gammaproteobacteria;o__SZUA-229;f__SZUA-229;g__GCA-2746365;s__	64.92	7.23	35.09	TRUE	SAMN34043786	GCA_030600485.1
CSMAG_520	d__Bacteria;p__Bacteroidota;c__Bacteroidia;o__Bacteroidales;f__UBA12077;g__UBA12077;s__	61.38	6.03	0	TRUE	SAMN34043787	GCA_030600455.1
CSMAG_521	d__Bacteria;p__Dependentiae;c__Babeliae;o__Babeliales;f__UASB340;g__;s__	53.45	0	0	TRUE	SAMN34043788	GCA_030600445.1
CSMAG_522	d__Archaea;p__Thermoplasmatota;c__Thermoplasmata;o__SG8-5;f__SG8-5;g__;s__	61.66	8.76	70.83	TRUE	SAMN34043789	GCA_030600425.1
CSMAG_523	d__Bacteria;p__Desulfobacterota;c__Syntrophia;o__Syntrophales;f__UBA2210;g__UBA2210;s__	51.71	1.49	66.67	TRUE	SAMN34043790	GCA_030627685.1
CSMAG_524	d__Bacteria;p__Firmicutes_B;c__Desulfotomaculia;o__Desulfotomaculales;f__Pelotomaculaceae;g__UBA3102;s__UBA3102 sp002365865	93.04	1.16	0	TRUE	SAMN34043791	GCA_030627645.1
CSMAG_525	d__Bacteria;p__Firmicutes_B;c__Desulfotomaculia;o__Desulfotomaculales;f__Pelotomaculaceae;g__UBA3103;s__UBA3103 sp002365855	91.68	0.95	0	TRUE	SAMN34043792	GCA_030627625.1
CSMAG_526	d__Bacteria;p__Firmicutes_B;c__Syntrophomonadia;o__Syntrophomonadales;f__Syntrophomonadaceae;g__JACIYB01;s__	53.1	3.45	0	TRUE	SAMN34043793	GCA_030627605.1
CSMAG_527	d__Archaea;p__Halobacteriota;c__Methanomicrobia;o__Methanomicrobiales;f__Methanoculleaceae;g__Methanoculleus;s__Methanoculleus sp002498065	98.89	0.65	0	TRUE	SAMN34043794	GCA_030627555.1
CSMAG_528	d__Bacteria;p__Firmicutes_B;c__Moorellia;o__Thermacetogeniales;f__Thermacetogeniaceae;g__Ch130;s__	81.71	2.94	28.57	TRUE	SAMN34043795	GCA_030627585.1
CSMAG_529	d__Archaea;p__Halobacteriota;c__Methanomicrobia;o__Methanomicrobiales;f__Methanoculleaceae;g__UBA206;s__UBA206 sp002503105	96.08	0	0	TRUE	SAMN34043796	GCA_030627665.1
CSMAG_530	d__Bacteria;p__Chloroflexota;c__Anaerolineae;o__UBA7937;f__UBA7937;g__UBA7937;s__UBA7937 sp003453555	79.73	4.31	66.67	TRUE	SAMN34043797	GCA_030627545.1
CSMAG_531	d__Archaea;p__Halobacteriota;c__Methanosarcinia;o__Methanosarcinales;f__Methanosarcinaceae;g__;s__	95.26	1.31	0	TRUE	SAMN34043798	GCA_030627525.1
CSMAG_532	d__Archaea;p__Halobacteriota;c__Methanosarcinia;o__Methanosarcinales;f__Methanosarcinaceae;g__;s__	88.02	1.01	0	TRUE	SAMN34043799	GCA_030627505.1
CSMAG_533	d__Bacteria;p__Desulfobacterota;c__Desulfobacteria;o__Desulfobacterales;f__ETH-SRB1;g__;s__	82.81	1.61	0	TRUE	SAMN34043800	GCA_030627475.1
CSMAG_534	d__Bacteria;p__Desulfobacterota;c__DSM-4660;o__Desulfatiglandales;f__Desulfatiglandaceae;g__4484-190-2;s__	70.75	0	0	TRUE	SAMN34043801	GCA_030627465.1
CSMAG_535	d__Bacteria;p__Caldisericota;c__Caldisericia;o__Caldisericales;f__Caldisericaceae;g__UBA646;s__UBA646 sp002299965	95.54	0	0	TRUE	SAMN34043802	GCA_030627425.1
CSMAG_536	d__Archaea;p__Halobacteriota;c__Methanosarcinia;o__Methanotrichales;f__Methanotrichaceae;g__Methanothrix_A;s__Methanothrix_A harundinacea_A	96.88	1.32	40	TRUE	SAMN34043803	GCA_030627445.1
CSMAG_537	d__Bacteria;p__Desulfobacterota;c__Desulfobacteria;o__Desulfobacterales;f__ETH-SRB1;g__B13-G4;s__	72.33	2.74	40	TRUE	SAMN34043804	GCA_030627405.1
CSMAG_538	d__Bacteria;p__Patescibacteria;c__ABY1;o__BM507;f__WJLG01;g__;s__	59.09	1.98	0	TRUE	SAMN34043805	GCA_030627345.1
CSMAG_539	d__Archaea;p__Halobacteriota;c__Methanosarcinia;o__Methanosarcinales;f__Methanocomedenaceae;g__Methanocomedens;s__Methanocomedens sp7939u	89.54	1.63	100	TRUE	SAMN34043806	GCA_030627385.1
CSMAG_540	d__Bacteria;p__Actinobacteriota;c__Acidimicrobiia;o__UBA5794;f__UBA5794;g__;s__	74.02	5.13	25	TRUE	SAMN34043807	GCA_030627325.1
CSMAG_541	d__Bacteria;p__Chloroflexota;c__Dehalococcoidia;o__Dehalococcoidales;f__UBA5627;g__W693;s__	71.23	0.22	50	TRUE	SAMN34043808	GCA_030627335.1
CSMAG_542	d__Bacteria;p__Campylobacterota;c__Campylobacteria;o__Campylobacterales;f__Arcobacteraceae;g__CAIJNA01;s__	53.92	0.14	100	TRUE	SAMN34043809	GCA_030627305.1
CSMAG_543	d__Bacteria;p__Proteobacteria;c__Gammaproteobacteria;o__Methylococcales;f__Methylomonadaceae;g__WTBX01;s__	88.75	1.39	77.78	TRUE	SAMN34043810	GCA_030627285.1
CSMAG_544	d__Bacteria;p__Proteobacteria;c__Gammaproteobacteria;o__Methylococcales;f__Methylomonadaceae;g__;s__	87.71	2.36	70	TRUE	SAMN34043811	GCA_030627265.1
CSMAG_545	d__Bacteria;p__Proteobacteria;c__Gammaproteobacteria;o__Beggiatoales;f__Beggiatoaceae;g__DRQV01;s__	92.89	1.7	25	TRUE	SAMN34043812	GCA_030627235.1
CSMAG_546	d__Archaea;p__Thermoproteota;c__Bathyarchaeia;o__B26-1;f__UBA233;g__;s__	74.61	2.8	66.67	TRUE	SAMN34043813	GCA_030627225.1
CSMAG_547	d__Bacteria;p__Proteobacteria;c__Gammaproteobacteria;o__Methylococcales;f__Methylomonadaceae;g__WTBX01;s__	88.89	0.86	0	TRUE	SAMN34043814	GCA_030627205.1
CSMAG_548	d__Bacteria;p__Atribacterota;c__JS1;o__SB-45;f__34-128;g__34-128;s__34-128 sp003527405	51.62	2	66.67	TRUE	SAMN34043815	GCA_030627185.1
CSMAG_549	d__Bacteria;p__Acidobacteriota;c__Aminicenantia;o__Aminicenantales;f__Aminicenantaceae;g__Kmv29;s__	77.39	1.92	100	TRUE	SAMN34043816	GCA_030627155.1
CSMAG_550	d__Bacteria;p__Firmicutes_B;c__Syntrophomonadia;o__Syntrophomonadales;f__Syntrophomonadaceae;g__JACIYB01;s__	56.56	0.65	33.33	TRUE	SAMN34043817	GCA_030627145.1
CSMAG_551	d__Bacteria;p__Proteobacteria;c__Gammaproteobacteria;o__Beggiatoales;f__Beggiatoaceae;g__DRQV01;s__	87.76	1.64	25	TRUE	SAMN34043818	GCA_030627125.1
CSMAG_552	d__Bacteria;p__WOR-3;c__UBA3073;o__UBA3073;f__UBA3073;g__UBA3073;s__	91.21	1.2	50	TRUE	SAMN34043819	GCA_030627085.1
CSMAG_553	d__Bacteria;p__Atribacterota;c__JS1;o__SB-45;f__34-128;g__34-128;s__	54.67	6.7	80	TRUE	SAMN34043820	GCA_030627105.1
CSMAG_554	d__Archaea;p__Hadarchaeota;c__Hadarchaeia;o__Hadarchaeales;f__Hadarchaeaceae;g__;s__	81.68	4.84	0	TRUE	SAMN34043821	GCA_030627035.1
CSMAG_555	d__Bacteria;p__Proteobacteria;c__Gammaproteobacteria;o__Nitrosococcales;f__Methylophagaceae;g__GCA-002733105;s__	74.82	1.67	71.43	TRUE	SAMN34043822	GCA_030627065.1
CSMAG_556	d__Archaea;p__Halobacteriota;c__Methanosarcinia;o__Methanosarcinales;f__Methanosarcinaceae;g__MTP4;s__MTP4 sp9310u	99.84	0	0	TRUE	SAMN34043823	GCA_030627005.1
CSMAG_557	d__Bacteria;p__Chloroflexota;c__Dehalococcoidia;o__GIF9;f__AB-539-J10;g__CG2-30-46-19;s__	68.75	1.98	0	TRUE	SAMN34043824	GCA_030627025.1
CSMAG_558	d__Bacteria;p__Proteobacteria;c__Gammaproteobacteria;o__Methylococcales;f__Methylomonadaceae;g__WTBX01;s__	62.31	2.79	62.5	TRUE	SAMN34043825	GCA_030626985.1
CSMAG_559	d__Archaea;p__Halobacteriota;c__UBA148;o__UBA148;f__;g__;s__	55.48	2.23	20	TRUE	SAMN34043826	GCA_030626965.1
CSMAG_560	d__Archaea;p__Halobacteriota;c__Methanosarcinia;o__Methanosarcinales;f__Methanocomedenaceae;g__QBUR01;s__QBUR01 sp013374385	84.97	2.01	40	TRUE	SAMN34043827	GCA_030626905.1
CSMAG_561	d__Bacteria;p__Actinobacteriota;c__Humimicrobiia;o__Humimicrobiales;f__Humimicrobiaceae;g__M55B120;s__	94.24	2.07	0	TRUE	SAMN34043828	GCA_030626885.1
CSMAG_562	d__Bacteria;p__Chloroflexota;c__Dehalococcoidia;o__GIF9;f__AB-539-J10;g__;s__	81.85	1.32	100	TRUE	SAMN34043829	GCA_030626915.1
CSMAG_563	d__Bacteria;p__Campylobacterota;c__Campylobacteria;o__Campylobacterales;f__Sulfurospirillaceae;g__Sulfurospirillum_A;s__	56.22	2.44	11.11	TRUE	SAMN34043830	GCA_030626925.1
CSMAG_564	d__Bacteria;p__Patescibacteria;c__Paceibacteria;o__UBA9983_A;f__UBA918;g__OLB19;s__	55.01	1.23	0	TRUE	SAMN34043831	GCA_030626865.1
CSMAG_565	d__Archaea;p__Asgardarchaeota;c__Thorarchaeia;o__Thorarchaeales;f__Thorarchaeaceae;g__MP8T-1;s__	85.05	2.8	0	TRUE	SAMN34043832	GCA_030626785.1
CSMAG_566	d__Bacteria;p__Proteobacteria;c__Gammaproteobacteria;o__Methylococcales;f__Methylomonadaceae;g__WTBX01;s__	93.24	3.71	23.81	TRUE	SAMN34043833	GCA_030626845.1
CSMAG_567	d__Bacteria;p__Desulfobacterota;c__Desulfobulbia;o__Desulfobulbales;f__Desulfocapsaceae;g__Desulforhopalus;s__	57.32	6.94	23.53	TRUE	SAMN34043834	GCA_030626805.1
CSMAG_568	d__Bacteria;p__Bacteroidota;c__Bacteroidia;o__Flavobacteriales;f__Flavobacteriaceae;g__QNYL01;s__	90.18	3.05	33.33	TRUE	SAMN34043835	GCA_030626795.1
CSMAG_569	d__Bacteria;p__Patescibacteria;c__Paceibacteria;o__UBA6257;f__UBA6257;g__;s__	60.69	2.51	0	TRUE	SAMN34043836	GCA_030626765.1
CSMAG_570	d__Bacteria;p__Aerophobota;c__Aerophobia;o__Aerophobales;f__AE-B3A;g__AE-B3B;s__	67.77	0	0	TRUE	SAMN34043837	GCA_030626705.1
CSMAG_571	d__Archaea;p__Thermoproteota;c__Bathyarchaeia;o__B26-1;f__UBA233;g__;s__	66.04	1.01	0	TRUE	SAMN34043838	GCA_030626685.1
CSMAG_572	d__Bacteria;p__Acidobacteriota;c__Aminicenantia;o__UBA2199;f__UBA2199;g__UBA647;s__UBA647 sp002299555	93.51	1.81	25	TRUE	SAMN34043839	GCA_030626715.1
CSMAG_573	d__Archaea;p__Halobacteriota;c__Methanosarcinia;o__Methanosarcinales;f__Methanogasteraceae;g__Methanogaster;s__Methanogaster sp013572355	70.38	4.58	40	TRUE	SAMN34043840	GCA_030626695.1
CSMAG_574	d__Bacteria;p__Marinisomatota;c__UBA2242;o__UBA2242;f__UBA2242;g__UBA9312;s__UBA9312 sp003527965	94.44	3.3	33.33	TRUE	SAMN34043841	GCA_030626665.1
CSMAG_575	d__Bacteria;p__Nitrospinota;c__Nitrospinia;o__Nitrospinales;f__Nitrospinaceae;g__SZUA-226;s__	67.68	0.47	50	TRUE	SAMN34043842	GCA_030600405.1
CSMAG_576	d__Bacteria;p__Planctomycetota;c__Brocadiae;o__Brocadiales;f__Scalinduaceae;g__Scalindua_A;s__	51.29	8.49	44.83	TRUE	SAMN34043843	GCA_030600365.1
CSMAG_577	d__Bacteria;p__Proteobacteria;c__Alphaproteobacteria;o__Rhizobiales;f__Methyloligellaceae;g__UBA2767;s__	54.37	2.79	72.73	TRUE	SAMN34043844	GCA_030600345.1
CSMAG_578	d__Bacteria;p__Proteobacteria;c__Alphaproteobacteria;o__Rhizobiales;f__Hyphomicrobiaceae;g__Hyphomicrobium_A;s__	55.28	7.99	84.38	TRUE	SAMN34043845	GCA_030600355.1
CSMAG_579	d__Bacteria;p__Desulfobacterota;c__Desulfobacteria;o__Desulfobacterales;f__UBA2174_A;g__;s__	56.4	3.37	31.58	TRUE	SAMN34043846	GCA_030600325.1
CSMAG_580	d__Bacteria;p__Proteobacteria;c__Alphaproteobacteria;o__Rhizobiales;f__Hyphomicrobiaceae;g__Hyphomicrobium_A;s__	54.76	6.9	100	TRUE	SAMN34043847	GCA_030600305.1
CSMAG_581	d__Bacteria;p__Chloroflexota;c__Dehalococcoidia;o__SM23-28-2;f__RBG-16-64-32;g__RBG-16-64-32;s__	61.55	5.35	80	TRUE	SAMN34043848	GCA_030600265.1
CSMAG_582	d__Bacteria;p__Proteobacteria;c__Alphaproteobacteria;o__Rhizobiales;f__Hyphomicrobiaceae;g__Hyphomicrobium_A;s__	57.44	5.96	77.78	TRUE	SAMN34043849	GCA_030600275.1
CSMAG_583	d__Bacteria;p__Acidobacteriota;c__UBA6911;o__RPQK01;f__;g__;s__	65.37	8.03	66.67	TRUE	SAMN34043850	GCA_030600205.1
CSMAG_584	d__Bacteria;p__Proteobacteria;c__Gammaproteobacteria;o__UBA4486;f__UBA4486;g__SMWN01;s__	51.98	2.2	60	TRUE	SAMN34043851	GCA_030600245.1
CSMAG_585	d__Bacteria;p__Actinobacteriota;c__Acidimicrobiia;o__UBA5794;f__UBA5794;g__;s__	50.59	4.95	20	TRUE	SAMN34043852	GCA_030600215.1
CSMAG_586	d__Bacteria;p__Proteobacteria;c__Gammaproteobacteria;o__GCA-001735895;f__GCA-001735895;g__GCA-001735895;s__	51.77	5.56	78.26	TRUE	SAMN34043853	GCA_030600175.1
CSMAG_587	d__Bacteria;p__Proteobacteria;c__Alphaproteobacteria;o__Rhodobacterales;f__Rhodobacteraceae;g__Paracoccus;s__Paracoccus marcusii	95.81	2.27	90	TRUE	SAMN34043854	GCA_030600165.1
CSMAG_588	d__Bacteria;p__Planctomycetota;c__Brocadiae;o__Brocadiales;f__Scalinduaceae;g__Scalindua_A;s__	77.57	2.57	75	TRUE	SAMN34043855	GCA_030600115.1
CSMAG_589	d__Bacteria;p__Proteobacteria;c__Alphaproteobacteria;o__Rhodobacterales;f__Rhodobacteraceae;g__Paracoccus;s__Paracoccus sediminilitoris	99.39	0.4	33.33	TRUE	SAMN34043856	GCA_030600105.1
CSMAG_590	d__Bacteria;p__Proteobacteria;c__Alphaproteobacteria;o__Rhizobiales;f__Hyphomicrobiaceae;g__RI-29;s__	82.23	0.82	16.67	TRUE	SAMN34043857	GCA_030600135.1
CSMAG_591	d__Bacteria;p__Gemmatimonadota;c__Gemmatimonadetes;o__KS3-K002;f__JABDQB01;g__;s__	90.66	3.36	25	TRUE	SAMN34043858	GCA_030600085.1
CSMAG_592	d__Bacteria;p__Proteobacteria;c__Gammaproteobacteria;o__Pseudomonadales;f__Halomonadaceae;g__Halomonas;s__Halomonas piezotolerans	71.12	4.3	80	TRUE	SAMN34043859	GCA_030600065.1
CSMAG_593	d__Bacteria;p__Actinobacteriota;c__Humimicrobiia;o__Humimicrobiales;f__Humimicrobiaceae;g__M55B120;s__	87.73	4.55	40	TRUE	SAMN34043860	GCA_030599995.1
CSMAG_594	d__Bacteria;p__Chloroflexota;c__Anaerolineae;o__Anaerolineales;f__UBA11858;g__B10-G9;s__	63.34	2	0	TRUE	SAMN34043861	GCA_030600035.1
CSMAG_595	d__Bacteria;p__4484-113;c__4484-113;o__4484-113;f__JAFGCY01;g__;s__	58.71	0.57	50	TRUE	SAMN34043862	GCA_030600025.1
CSMAG_596	d__Bacteria;p__Krumholzibacteriota;c__Krumholzibacteria;o__LZORAL124-64-63;f__LZORAL124-64-63;g__LZORAL124-64-63;s__	61.07	6.06	44.44	TRUE	SAMN34043863	GCA_030599985.1
CSMAG_597	d__Bacteria;p__Patescibacteria;c__Gracilibacteria;o__UBA1369;f__LOWO2-01-FULL-3;g__JAACEU01;s__	55.25	1.57	100	TRUE	SAMN34043864	GCA_030599965.1
CSMAG_598	d__Bacteria;p__Planctomycetota;c__Phycisphaerae;o__Sedimentisphaerales;f__Anaerohalosphaeraceae;g__;s__	50.1	3.76	40	TRUE	SAMN34043865	GCA_030599935.1
CSMAG_599	d__Bacteria;p__Actinobacteriota;c__Aquicultoria;o__SURF-47;f__;g__;s__	61.74	0.42	100	TRUE	SAMN34043866	GCA_030599905.1
CSMAG_600	d__Bacteria;p__Proteobacteria;c__Gammaproteobacteria;o__Enterobacterales;f__Vibrionaceae;g__Photobacterium;s__Photobacterium frigidiphilum	76.59	3.34	74.19	TRUE	SAMN34043867	GCA_030599915.1
CSMAG_601	d__Bacteria;p__Proteobacteria;c__Gammaproteobacteria;o__Pseudomonadales;f__Halomonadaceae;g__Halomonas;s__Halomonas sp002696125	66.72	4.31	100	TRUE	SAMN34048304	GCA_030599865.1
CSMAG_602	d__Bacteria;p__Acidobacteriota;c__Vicinamibacteria;o__;f__;g__;s__	54.31	9.72	13.79	TRUE	SAMN34048305	GCA_030599875.1
CSMAG_603	d__Bacteria;p__Marinisomatota;c__Marinisomatia;o__SCGC-AAA003-L08;f__TS1B11;g__;s__	65.58	0	0	TRUE	SAMN34048306	GCA_030599845.1
CSMAG_604	d__Bacteria;p__Patescibacteria;c__Paceibacteria;o__Portnoybacterales;f__JAHIHE01;g__;s__	51.57	0.85	100	TRUE	SAMN34048307	GCA_030599825.1
CSMAG_605	d__Bacteria;p__Desulfobacterota;c__Syntrophobacteria;o__BM002;f__BM002;g__BM002;s__	80.28	1.36	50	TRUE	SAMN34048308	GCA_030599795.1
CSMAG_606	d__Bacteria;p__Chloroflexota;c__Anaerolineae;o__Anaerolineales;f__E44-bin32;g__W1033;s__	53.9	0.91	100	TRUE	SAMN34048309	GCA_030599785.1
CSMAG_607	d__Archaea;p__Halobacteriota;c__Methanosarcinia;o__Methanosarcinales;f__;g__;s__	70.29	3.97	62.5	TRUE	SAMN34048310	GCA_030599765.1
CSMAG_608	d__Bacteria;p__Proteobacteria;c__Gammaproteobacteria;o__JAFEDO01;f__JAFEDO01;g__;s__	58.11	0.84	0	TRUE	SAMN34048311	GCA_030599745.1
CSMAG_609	d__Bacteria;p__Actinobacteriota;c__Acidimicrobiia;o__UBA5794;f__ZC4RG35;g__SZUA-217;s__	68.67	2.37	66.67	TRUE	SAMN34048312	GCA_030599725.1
CSMAG_610	d__Bacteria;p__Proteobacteria;c__Gammaproteobacteria;o__UBA9214;f__UBA9214;g__SZUA-186;s__	86.41	3.25	37.5	TRUE	SAMN34048313	GCA_030599705.1
CSMAG_611	d__Bacteria;p__Myxococcota_A;c__UBA9160;o__UBA9160;f__UBA4427;g__;s__	72.98	1.31	33.33	TRUE	SAMN34048314	GCA_030599685.1
CSMAG_612	d__Bacteria;p__Proteobacteria;c__Alphaproteobacteria;o__Rhizobiales;f__Hyphomicrobiaceae;g__Hyphomicrobium_A;s__	51.28	4.76	100	TRUE	SAMN34048315	GCA_030599625.1
CSMAG_613	d__Bacteria;p__Proteobacteria;c__Gammaproteobacteria;o__UBA9214;f__UBA9214;g__UBA9214;s__	52.78	6.15	66.67	TRUE	SAMN34048316	GCA_030599665.1
CSMAG_614	d__Bacteria;p__Chloroflexota;c__Anaerolineae;o__Anaerolineales;f__E44-bin32;g__W1033;s__	53.82	1.01	50	TRUE	SAMN34048317	GCA_030599635.1
CSMAG_615	d__Bacteria;p__Desulfobacterota;c__GWC2-55-46;o__S146-70;f__;g__;s__	76.89	1.94	66.67	TRUE	SAMN34048318	GCA_030599605.1
CSMAG_616	d__Archaea;p__Asgardarchaeota;c__Lokiarchaeia;o__CR-4;f__SOKP01;g__SOKP01;s__	89.25	7.48	18.18	TRUE	SAMN34048319	GCA_030599585.1
CSMAG_617	d__Bacteria;p__Proteobacteria;c__Gammaproteobacteria;o__UBA9214;f__UBA9214;g__UBA9214;s__	50.44	5.68	78.95	TRUE	SAMN34048320	GCA_030599545.1
CSMAG_618	d__Bacteria;p__Proteobacteria;c__Gammaproteobacteria;o__SZUA-229;f__SZUA-229;g__GCA-2746365;s__	64.34	8.93	61.11	TRUE	SAMN34048321	GCA_030599525.1
CSMAG_619	d__Bacteria;p__Actinobacteriota;c__Acidimicrobiia;o__UBA5794;f__UBA5794;g__;s__	91.27	3.42	40	TRUE	SAMN34048322	GCA_030599515.1
CSMAG_620	d__Bacteria;p__Proteobacteria;c__Gammaproteobacteria;o__Acidiferrobacterales;f__SZUA-150;g__;s__	62.94	6.1	0	TRUE	SAMN34048323	GCA_030599485.1
CSMAG_621	d__Archaea;p__Thermoplasmatota;c__Thermoplasmata;o__RBG-16-68-12;f__;g__;s__	54.1	0.46	50	TRUE	SAMN34048324	GCA_030599505.1
CSMAG_622	d__Bacteria;p__Proteobacteria;c__Gammaproteobacteria;o__Arenicellales;f__BMS3Bbin11;g__BMS3Bbin11;s__	58.37	2.74	80	TRUE	SAMN34048325	GCA_030599425.1
CSMAG_623	d__Bacteria;p__Proteobacteria;c__Gammaproteobacteria;o__SZUA-152;f__SZUA-152;g__;s__	73.35	2.35	0	TRUE	SAMN34048326	GCA_030599435.1
CSMAG_624	d__Bacteria;p__Atribacterota;c__JS1;o__SB-45;f__34-128;g__34-128;s__	85.26	1.28	0	TRUE	SAMN34048327	GCA_030599445.1
CSMAG_625	d__Bacteria;p__Chloroflexota;c__Anaerolineae;o__Promineofilales;f__Promineofilaceae;g__UBA11865;s__	65.58	2.91	50	TRUE	SAMN34048328	GCA_030599405.1
CSMAG_626	d__Bacteria;p__Bacteroidota;c__Bacteroidia;o__Bacteroidales;f__SM23-62;g__SM23-62;s__	60.12	3.67	41.67	TRUE	SAMN34048329	GCA_030599385.1
CSMAG_627	d__Bacteria;p__Gemmatimonadota;c__Gemmatimonadetes;o__KS3-K002;f__JABDQB01;g__JABDQB01;s__	51.43	4.86	0	TRUE	SAMN34048330	GCA_030599365.1
CSMAG_628	d__Bacteria;p__Proteobacteria;c__Gammaproteobacteria;o__UBA9214;f__UBA9214;g__UBA9214;s__	60.45	6.52	71.43	TRUE	SAMN34048331	GCA_030599325.1
CSMAG_629	d__Bacteria;p__Proteobacteria;c__Gammaproteobacteria;o__UBA6429;f__UBA6429;g__;s__	52.25	1.91	35.71	TRUE	SAMN34048332	GCA_030599335.1
CSMAG_630	d__Bacteria;p__Krumholzibacteriota;c__Krumholzibacteria;o__LZORAL124-64-63;f__LZORAL124-64-63;g__LZORAL124-64-63;s__	58.04	7.96	45.45	TRUE	SAMN34048333	GCA_030599305.1
CSMAG_631	d__Bacteria;p__Acidobacteriota;c__Aminicenantia;o__Aminicenantales;f__Aminicenantaceae;g__SOIV01;s__SOIV01 sp004377005	51.35	2.77	100	TRUE	SAMN34048334	GCA_030599245.1
CSMAG_632	d__Bacteria;p__Proteobacteria;c__Gammaproteobacteria;o__Enterobacterales;f__Vibrionaceae;g__Photobacterium;s__Photobacterium frigidiphilum	82.57	3.31	65.52	TRUE	SAMN34048335	GCA_030599285.1
CSMAG_633	d__Bacteria;p__Chloroflexota;c__Anaerolineae;o__Anaerolineales;f__E44-bin32;g__E44-bin32;s__	54.38	3.64	75	TRUE	SAMN34048336	GCA_030599255.1
CSMAG_634	d__Bacteria;p__Proteobacteria;c__Alphaproteobacteria;o__Rhodobacterales;f__Rhodobacteraceae;g__Roseovarius;s__Roseovarius nubinhibens	52.35	0	0	TRUE	SAMN34048337	GCA_030599225.1
CSMAG_635	d__Bacteria;p__Verrucomicrobiota;c__Kiritimatiellae;o__Kiritimatiellales;f__Pontiellaceae;g__Pontiella;s__	63.3	3.41	50	TRUE	SAMN34048338	GCA_030599205.1
CSMAG_636	d__Bacteria;p__Proteobacteria;c__Alphaproteobacteria;o__Rhodobacterales;f__Rhodobacteraceae;g__Sulfitobacter;s__Sulfitobacter pontiacus	97.32	1	100	TRUE	SAMN34048339	GCA_030599165.1
CSMAG_637	d__Bacteria;p__Desulfobacterota;c__Desulfobulbia;o__Desulfobulbales;f__Desulfocapsaceae;g__Desulforhopalus;s__	83.08	1.19	50	TRUE	SAMN34048340	GCA_030599175.1
CSMAG_638	d__Bacteria;p__Desulfobacterota;c__Desulfobacteria;o__Desulfobacterales;f__ETH-SRB1;g__B13-G4;s__	70.8	4.52	0	TRUE	SAMN34048341	GCA_030599145.1
CSMAG_639	d__Bacteria;p__Bacteroidota;c__Bacteroidia;o__Flavobacteriales;f__Flavobacteriaceae;g__QNYL01;s__	55.13	3.16	50	TRUE	SAMN34048342	GCA_030599125.1
CSMAG_640	d__Bacteria;p__Proteobacteria;c__Gammaproteobacteria;o__PS1;f__Thioglobaceae;g__Ruthia;s__	99.34	0	0	TRUE	SAMN34048343	GCA_030599095.1
CSMAG_641	d__Bacteria;p__Proteobacteria;c__Alphaproteobacteria;o__Rhodobacterales;f__Rhodobacteraceae;g__Sulfitobacter;s__Sulfitobacter sp001635605	97.82	0.16	100	TRUE	SAMN34048344	GCA_030599085.1
CSMAG_642	d__Bacteria;p__Bacteroidota;c__Bacteroidia;o__Flavobacteriales;f__Flavobacteriaceae;g__GCA-2747695;s__	80.68	2.45	43.75	TRUE	SAMN34048345	GCA_030599055.1
CSMAG_643	d__Bacteria;p__Proteobacteria;c__Alphaproteobacteria;o__Kiloniellales;f__J153;g__;s__	54.75	4.04	23.08	TRUE	SAMN34048346	GCA_030599045.1
CSMAG_644	d__Archaea;p__Asgardarchaeota;c__Thorarchaeia;o__Thorarchaeales;f__Thorarchaeaceae;g__WTCK01;s__	52.96	3.12	75	TRUE	SAMN34048347	GCA_030599025.1
CSMAG_645	d__Archaea;p__Thermoplasmatota;c__Thermoplasmata;o__RBG-16-68-12;f__;g__;s__	52.47	4.22	87.5	TRUE	SAMN34048348	GCA_030599005.1
CSMAG_646	d__Archaea;p__Halobacteriota;c__Methanosarcinia;o__Methanosarcinales;f__Methanocomedenaceae;g__Methanocomedens;s__Methanocomedens sp009649835	88.24	2.91	66.67	TRUE	SAMN34048349	GCA_030598985.1
CSMAG_647	d__Bacteria;p__Spirochaetota;c__Spirochaetia;o__SZUA-6;f__DRHE01;g__JAFGQJ01;s__	52.22	8.43	0	TRUE	SAMN34048350	GCA_030598965.1
CSMAG_648	d__Archaea;p__Hydrothermarchaeota;c__Hydrothermarchaeia;o__Hydrothermarchaeales;f__Hydrothermarchaeaceae;g__JAHJSX01;s__	63.15	1.66	0	TRUE	SAMN34048351	GCA_030598945.1
CSMAG_649	d__Bacteria;p__Chloroflexota;c__Anaerolineae;o__Anaerolineales;f__E44-bin32;g__;s__	75.81	3.64	60	TRUE	SAMN34048352	GCA_030598885.1
CSMAG_650	d__Bacteria;p__Actinobacteriota;c__Acidimicrobiia;o__UBA5794;f__UBA5794;g__;s__	68.8	0.43	0	TRUE	SAMN34048353	GCA_030598905.1
CSMAG_651	d__Bacteria;p__Actinobacteriota;c__Thermoleophilia;o__Gaiellales;f__;g__;s__	84.47	1.72	0	TRUE	SAMN34048354	GCA_030598925.1
CSMAG_652	d__Bacteria;p__Fermentibacterota;c__Fermentibacteria;o__Fermentibacterales;f__Fermentibacteraceae;g__;s__	55.4	0.06	100	TRUE	SAMN34048355	GCA_030598865.1
CSMAG_653	d__Bacteria;p__Actinobacteriota;c__Thermoleophilia;o__Solirubrobacterales;f__70-9;g__;s__	51.21	9.48	0	TRUE	SAMN34048356	GCA_030598785.1
CSMAG_654	d__Bacteria;p__Gemmatimonadota;c__Gemmatimonadetes;o__KS3-K002;f__JABDQB01;g__JAENXO01;s__	58.65	8.79	33.33	TRUE	SAMN34048357	GCA_030598815.1
CSMAG_655	d__Bacteria;p__Proteobacteria;c__Alphaproteobacteria;o__Rhizobiales;f__Hyphomicrobiaceae;g__RI-29;s__	66.06	3.23	54.55	TRUE	SAMN34048358	GCA_030598765.1
CSMAG_656	d__Bacteria;p__Actinobacteriota;c__Acidimicrobiia;o__Acidimicrobiales;f__UBA8592;g__;s__	61.32	3.42	0	TRUE	SAMN34048359	GCA_030598795.1
CSMAG_657	d__Bacteria;p__Actinobacteriota;c__Thermoleophilia;o__Solirubrobacterales;f__70-9;g__;s__	65.68	5.17	33.33	TRUE	SAMN34048360	GCA_030598805.1
CSMAG_658	d__Bacteria;p__Proteobacteria;c__Gammaproteobacteria;o__SZUA-152;f__SZUA-152;g__SZUA-152;s__	58.26	1.72	0	TRUE	SAMN34048361	GCA_030598735.1
CSMAG_659	d__Bacteria;p__Acidobacteriota;c__UBA6911;o__RPQK01;f__;g__;s__	52.92	6.8	43.48	TRUE	SAMN34048362	GCA_030598685.1
CSMAG_660	d__Bacteria;p__Desulfobacterota;c__Desulfobulbia;o__Desulfobulbales;f__BM004;g__;s__	54.02	6.55	14.29	TRUE	SAMN34048363	GCA_030598665.1
CSMAG_661	d__Bacteria;p__Desulfobacterota;c__DSM-4660;o__Desulfatiglandales;f__B25-G16;g__B33-G16;s__	52.16	2.58	28.57	TRUE	SAMN34048364	GCA_030598725.1
CSMAG_662	d__Bacteria;p__Proteobacteria;c__Alphaproteobacteria;o__Rhizobiales;f__Hyphomicrobiaceae;g__;s__	53.99	0.28	100	TRUE	SAMN34048365	GCA_030598695.1
CSMAG_663	d__Bacteria;p__Proteobacteria;c__Alphaproteobacteria;o__Rhizobiales;f__Hyphomicrobiaceae;g__Hyphomicrobium_A;s__	58.62	1.72	0	TRUE	SAMN34048366	GCA_030598645.1
CSMAG_664	d__Bacteria;p__Nitrospirota;c__Thermodesulfovibrionia;o__UBA6902;f__UBA6902;g__;s__	83.99	5.51	40	TRUE	SAMN34048367	GCA_030598625.1
CSMAG_665	d__Bacteria;p__Proteobacteria;c__Gammaproteobacteria;o__UBA9214;f__UBA9214;g__UBA9214;s__	61.76	7.83	16.67	TRUE	SAMN34048368	GCA_030598565.1
CSMAG_666	d__Bacteria;p__Actinobacteriota;c__Thermoleophilia;o__Solirubrobacterales;f__70-9;g__;s__	64.34	4.45	15.38	TRUE	SAMN34048369	GCA_030598605.1
CSMAG_667	d__Bacteria;p__Chloroflexota;c__Anaerolineae;o__JAFGEY01;f__JAFGEY01;g__BS750m-G44;s__	61.21	1.01	0	TRUE	SAMN34048370	GCA_030598585.1
CSMAG_668	d__Bacteria;p__Desulfobacterota;c__GWC2-55-46;o__GWC2-55-46;f__DRME01;g__;s__	50.33	9.05	56.25	TRUE	SAMN34048371	GCA_030598545.1
CSMAG_669	d__Bacteria;p__Gemmatimonadota;c__Gemmatimonadetes;o__KS3-K002;f__JABDQB01;g__JABDQB01;s__	79.72	2.75	33.33	TRUE	SAMN34048372	GCA_030598525.1
CSMAG_670	d__Bacteria;p__Nitrospirota;c__Thermodesulfovibrionia;o__UBA6902;f__UBA6902;g__;s__	57.49	9.82	31.58	TRUE	SAMN34048373	GCA_030598485.1
CSMAG_671	d__Bacteria;p__Proteobacteria;c__Gammaproteobacteria;o__SZUA-229;f__SZUA-229;g__JABDQW01;s__	56.03	1.72	0	TRUE	SAMN34048374	GCA_030598495.1
CSMAG_672	d__Bacteria;p__Acidobacteriota;c__Vicinamibacteria;o__Bin61;f__;g__;s__	55.17	3.42	0	TRUE	SAMN34048375	GCA_030598445.1
CSMAG_673	d__Bacteria;p__Myxococcota_A;c__UBA9160;o__UBA9160;f__;g__;s__	50.13	7.18	40	TRUE	SAMN34048376	GCA_030598455.1
CSMAG_674	d__Bacteria;p__Chloroflexota;c__Anaerolineae;o__4572-78;f__NAK82;g__;s__	56.16	1.14	50	TRUE	SAMN34048377	GCA_030598425.1
CSMAG_675	d__Bacteria;p__Actinobacteriota;c__Thermoleophilia;o__Miltoncostaeales;f__Miltoncostaeaceae;g__;s__	86.21	0.86	100	TRUE	SAMN34048378	GCA_030598395.1
CSMAG_676	d__Bacteria;p__Proteobacteria;c__Gammaproteobacteria;o__Thiohalomonadales;f__Thiohalomonadaceae;g__;s__	64.6	8.61	62.5	TRUE	SAMN34048379	GCA_030598345.1
CSMAG_677	d__Bacteria;p__Proteobacteria;c__Alphaproteobacteria;o__Kiloniellales;f__J153;g__;s__	77.71	5	35.71	TRUE	SAMN34048380	GCA_030598385.1
CSMAG_678	d__Bacteria;p__Actinobacteriota;c__Acidimicrobiia;o__UBA5794;f__UBA5794;g__B3-G11;s__	56.32	0	0	TRUE	SAMN34048381	GCA_030598305.1
CSMAG_679	d__Bacteria;p__Actinobacteriota;c__Aquicultoria;o__;f__;g__;s__	86.03	1.58	57.14	TRUE	SAMN34048382	GCA_030598355.1
CSMAG_680	d__Bacteria;p__Patescibacteria;c__Gracilibacteria;o__UBA1369;f__LOWO2-01-FULL-3;g__JAACEU01;s__	76.32	5.26	33.33	TRUE	SAMN34048383	GCA_030598325.1
CSMAG_681	d__Bacteria;p__Proteobacteria;c__Alphaproteobacteria;o__Sphingomonadales;f__Sphingomonadaceae;g__Qipengyuania;s__Qipengyuania flava	64.29	1.71	55.56	TRUE	SAMN34048384	GCA_030598275.1
CSMAG_682	d__Bacteria;p__Planctomycetota;c__Phycisphaerae;o__Sedimentisphaerales;f__Anaerohalosphaeraceae;g__4572-13;s__	69.85	4.08	40	TRUE	SAMN34048385	GCA_030598265.1
CSMAG_683	d__Bacteria;p__Proteobacteria;c__Gammaproteobacteria;o__Pseudomonadales;f__Halieaceae;g__Halioglobus;s__	51.72	3.45	50	TRUE	SAMN34048386	GCA_030598205.1
CSMAG_684	d__Bacteria;p__Krumholzibacteriota;c__Krumholzibacteria;o__WVZY01;f__;g__;s__	52.02	1.1	100	TRUE	SAMN34048387	GCA_030598215.1
CSMAG_685	d__Bacteria;p__Acidobacteriota;c__UBA6911;o__RPQK01;f__RPQK01;g__;s__	50.68	6.8	0	TRUE	SAMN34048388	GCA_030598225.1
CSMAG_686	d__Bacteria;p__Actinobacteriota;c__Aquicultoria;o__Subteraquimicrobiales;f__;g__;s__	61	2.65	33.33	TRUE	SAMN34048389	GCA_030598175.1
CSMAG_687	d__Bacteria;p__Acidobacteriota;c__Vicinamibacteria;o__Bin61;f__;g__;s__	53.03	0	0	TRUE	SAMN34048390	GCA_030598165.1
CSMAG_688	d__Bacteria;p__Krumholzibacteriota;c__Krumholzibacteria;o__LZORAL124-64-63;f__LZORAL124-64-63;g__LZORAL124-64-63;s__	61.2	4.76	78.57	TRUE	SAMN34048391	GCA_030598135.1
CSMAG_689	d__Bacteria;p__Actinobacteriota;c__Coriobacteriia;o__OPB41;f__PALSA-660;g__;s__	68.82	0	0	TRUE	SAMN34048392	GCA_030598125.1
CSMAG_690	d__Bacteria;p__Proteobacteria;c__Gammaproteobacteria;o__Burkholderiales;f__Burkholderiaceae;g__Ralstonia;s__	89.07	2	66.67	TRUE	SAMN34048393	GCA_030598105.1
CSMAG_691	d__Bacteria;p__Actinobacteriota;c__Thermoleophilia;o__Miltoncostaeales;f__Miltoncostaeaceae;g__;s__	70.69	0.43	100	TRUE	SAMN34048394	GCA_030598075.1
CSMAG_692	d__Bacteria;p__Firmicutes;c__Bacilli;o__Exiguobacterales;f__Exiguobacteraceae;g__Exiguobacterium;s__Exiguobacterium chiriqhucha	78.2	3.94	100	TRUE	SAMN34048395	GCA_030598045.1
CSMAG_693	d__Bacteria;p__Planctomycetota;c__Brocadiae;o__Brocadiales;f__2-02-FULL-50-16-A;g__2-02-FULL-50-16-A;s__	93.11	3.08	50	TRUE	SAMN34048396	GCA_030598065.1
CSMAG_694	d__Bacteria;p__Actinobacteriota;c__Acidimicrobiia;o__UBA5794;f__JAENVV01;g__;s__	66.51	1.28	0	TRUE	SAMN34048397	GCA_030598025.1
CSMAG_695	d__Archaea;p__Thermoplasmatota;c__Thermoplasmata;o__RBG-16-68-12;f__SOIM01;g__;s__	56	3.47	83.33	TRUE	SAMN34048398	GCA_030597985.1
CSMAG_696	d__Bacteria;p__Proteobacteria;c__Gammaproteobacteria;o__Pseudomonadales;f__Cellvibrionaceae;g__;s__	91.38	7.05	3.33	TRUE	SAMN34048399	GCA_030597965.1
CSMAG_697	d__Bacteria;p__Methylomirabilota;c__Methylomirabilia;o__;f__;g__;s__	66.42	1.76	33.33	TRUE	SAMN34048400	GCA_030597995.1
CSMAG_698	d__Bacteria;p__Actinobacteriota;c__Aquicultoria;o__;f__;g__;s__	82.92	4.61	45.45	TRUE	SAMN34048401	GCA_030597945.1
CSMAG_699	d__Bacteria;p__Proteobacteria;c__Gammaproteobacteria;o__SZUA-229;f__;g__;s__	50.77	3.12	40	TRUE	SAMN34048402	GCA_030597925.1
CSMAG_700	d__Bacteria;p__Myxococcota;c__Polyangia;o__Polyangiales;f__SG8-38;g__SG8-38;s__	59.07	1.29	50	TRUE	SAMN34048403	GCA_030597825.1
CSMAG_701	d__Bacteria;p__Desulfobacterota;c__Desulfobulbia;o__Desulfobulbales;f__Desulfurivibrionaceae;g__BM506;s__	92.81	2.08	40	TRUE	SAMN34048404	GCA_030597865.1
CSMAG_702	d__Bacteria;p__Chloroflexota;c__Anaerolineae;o__UBA7937;f__;g__;s__	68.94	2.91	25	TRUE	SAMN34048405	GCA_030597855.1
CSMAG_703	d__Bacteria;p__Proteobacteria;c__Gammaproteobacteria;o__Enterobacterales;f__Alteromonadaceae;g__Rheinheimera;s__Rheinheimera aquimaris	50.17	2.5	23.53	TRUE	SAMN34048406	GCA_030597845.1
CSMAG_704	d__Bacteria;p__Proteobacteria;c__Alphaproteobacteria;o__Rhizobiales;f__OSC116;g__;s__	61.09	1.85	55.56	TRUE	SAMN34048407	GCA_030597875.1
CSMAG_705	d__Bacteria;p__Myxococcota_A;c__UBA9160;o__UBA9160;f__SMWR01;g__;s__	55.25	8.77	33.33	TRUE	SAMN34048408	GCA_030597745.1
CSMAG_706	d__Bacteria;p__Chloroflexota;c__Anaerolineae;o__UBA7937;f__;g__;s__	61.89	0.91	0	TRUE	SAMN34048409	GCA_030597725.1
CSMAG_707	d__Archaea;p__Thermoplasmatota;c__Thermoplasmata;o__;f__;g__;s__	90.15	0.8	100	TRUE	SAMN34048410	GCA_030597775.1
CSMAG_708	d__Archaea;p__Halobacteriota;c__Syntropharchaeia;o__ANME-1;f__ANME-1;g__QENH01;s__QENH01 sp009903405	54.23	4.3	70	TRUE	SAMN34048411	GCA_030597735.1
CSMAG_709	d__Bacteria;p__Chloroflexota;c__Dehalococcoidia;o__Dehalococcoidales;f__Fen-1064;g__DUES01;s__	54.14	0.99	0	TRUE	SAMN34048412	GCA_030597755.1
CSMAG_710	d__Bacteria;p__Proteobacteria;c__Gammaproteobacteria;o__Pseudomonadales;f__Halomonadaceae;g__Halomonas;s__Halomonas aquamarina	55.22	4.28	52	TRUE	SAMN34048413	GCA_030597705.1
CSMAG_711	d__Bacteria;p__Bacteroidota;c__Bacteroidia;o__Bacteroidales;f__B18-G4;g__;s__	50.78	8.9	13.64	TRUE	SAMN34048414	GCA_030597655.1
CSMAG_712	d__Bacteria;p__Actinobacteriota;c__Acidimicrobiia;o__UBA5794;f__UBA5794;g__;s__	86.75	9.07	41.67	TRUE	SAMN34048415	GCA_030597625.1
CSMAG_713	d__Bacteria;p__Desulfobacterota;c__DSM-4660;o__Desulfatiglandales;f__Desulfatiglandaceae;g__;s__	51.57	0.16	0	TRUE	SAMN34048416	GCA_030597675.1
CSMAG_714	d__Bacteria;p__Proteobacteria;c__Alphaproteobacteria;o__Rhizobiales;f__Methyloligellaceae;g__UBA2767;s__	71.09	2.24	62.5	TRUE	SAMN34048417	GCA_030597605.1
CSMAG_715	d__Bacteria;p__Zixibacteria;c__MSB-5A5;o__DSPP01;f__;g__;s__	73.09	1.1	0	TRUE	SAMN34048418	GCA_030597645.1
CSMAG_716	d__Bacteria;p__Proteobacteria;c__Alphaproteobacteria;o__Rhodobacterales;f__Rhodobacteraceae;g__Sulfitobacter;s__Sulfitobacter sp002703405	61.52	2.59	100	TRUE	SAMN34048419	GCA_030597585.1
CSMAG_717	d__Archaea;p__Thermoproteota;c__Bathyarchaeia;o__B26-1;f__BA1;g__BIN-L-1;s__	71.11	3.41	0	TRUE	SAMN34048420	GCA_030597565.1
CSMAG_718	d__Bacteria;p__Gemmatimonadota;c__Gemmatimonadetes;o__Longimicrobiales;f__UBA6960;g__JABDNZ01;s__	65.08	2.2	0	TRUE	SAMN34048421	GCA_030597515.1
CSMAG_719	d__Bacteria;p__Chloroflexota;c__Anaerolineae;o__S140-20;f__S140-20;g__;s__	82.21	4.65	75	TRUE	SAMN34048422	GCA_030597545.1
CSMAG_720	d__Bacteria;p__Desulfobacterota;c__DSM-4660;o__Desulfatiglandales;f__Desulfatiglandaceae;g__JABMQV01;s__	75.03	1.29	100	TRUE	SAMN34048423	GCA_030597505.1
CSMAG_721	d__Bacteria;p__Chloroflexota;c__Anaerolineae;o__JAAYZQ01;f__JAAYZQ01;g__;s__	55.06	2.18	40	TRUE	SAMN34048424	GCA_030597465.1
CSMAG_722	d__Bacteria;p__Chloroflexota;c__Anaerolineae;o__4572-78;f__NAK82;g__;s__	67.49	2.27	33.33	TRUE	SAMN34048425	GCA_030597485.1
CSMAG_723	d__Bacteria;p__Gemmatimonadota;c__Gemmatimonadetes;o__Gemmatimonadales;f__GWC2-71-9;g__WVYX01;s__	65.19	2.2	50	TRUE	SAMN34048426	GCA_030597435.1
CSMAG_724	d__Bacteria;p__Planctomycetota;c__Brocadiae;o__SM23-32;f__SM23-32;g__;s__	50.19	1.42	50	TRUE	SAMN34048427	GCA_030597405.1
CSMAG_725	d__Bacteria;p__Acidobacteriota;c__Thermoanaerobaculia;o__UBA5704;f__UBA5704;g__M0029;s__	88.68	1.71	0	TRUE	SAMN34048428	GCA_030597375.1
CSMAG_726	d__Bacteria;p__Planctomycetota;c__B15-G4;o__B15-G4;f__;g__;s__	64.6	3.54	20	TRUE	SAMN34048429	GCA_030597415.1
CSMAG_727	d__Bacteria;p__Campylobacterota;c__Campylobacteria;o__Campylobacterales;f__Sulfurimonadaceae;g__S145-25;s__	60.06	2.71	60	TRUE	SAMN34048430	GCA_030597365.1
CSMAG_728	d__Bacteria;p__Armatimonadota;c__CAIYQO01;o__WVXJ01;f__DTIZ01;g__;s__	79.17	1.85	0	TRUE	SAMN34048431	GCA_030597345.1
CSMAG_729	d__Bacteria;p__Proteobacteria;c__Gammaproteobacteria;o__Arenicellales;f__BMS3Bbin11;g__BMS3Bbin11;s__	53.62	0.12	0	TRUE	SAMN34048432	GCA_030597275.1
CSMAG_730	d__Bacteria;p__RBG-13-66-14;c__B26-G2;o__WVWN01;f__WVWN01;g__WVWN01;s__	82.54	2.42	0	TRUE	SAMN34048433	GCA_030597265.1
CSMAG_731	d__Bacteria;p__Acidobacteriota;c__Aminicenantia;o__UBA2199;f__UBA2199;g__;s__	56.28	4.43	12.5	TRUE	SAMN34048434	GCA_030597305.1
CSMAG_732	d__Bacteria;p__Desulfobacterota;c__Desulfobacteria;o__Desulfobacterales;f__Desulfobacteraceae;g__Desulfobacula;s__	69.22	1.45	83.33	TRUE	SAMN34048435	GCA_030597325.1
CSMAG_733	d__Bacteria;p__Acidobacteriota;c__UBA6911;o__RPQK01;f__;g__;s__	92.25	2.68	40	TRUE	SAMN34048436	GCA_030597245.1
CSMAG_734	d__Bacteria;p__Zixibacteria;c__MSB-5A5;o__JAABVY01;f__JAHJOQ01;g__JAHJOQ01;s__	60.46	4.05	16.67	TRUE	SAMN34048437	GCA_030597225.1
CSMAG_735	d__Bacteria;p__Chloroflexota;c__Dehalococcoidia;o__E44-bin15;f__E44-bin15;g__JAAXQM01;s__	52.17	5.94	0	TRUE	SAMN34048438	GCA_030597165.1
CSMAG_736	d__Bacteria;p__Desulfobacterota_D;c__UBA1144;o__UBA2774;f__UBA2774;g__CR02bin9;s__CR02bin9 sp004525335	61.89	5.28	21.43	TRUE	SAMN34048439	GCA_030597175.1
CSMAG_737	d__Bacteria;p__Desulfobacterota;c__DSWW01;o__DSWW01;f__DSWW01;g__S015-6;s__	55.24	4.18	50	TRUE	SAMN34048440	GCA_030597185.1
CSMAG_738	d__Bacteria;p__Krumholzibacteriota;c__Krumholzibacteria;o__WVZY01;f__;g__;s__	55.17	3.79	14.29	TRUE	SAMN34048441	GCA_030597145.1
CSMAG_739	d__Bacteria;p__Acidobacteriota;c__Thermoanaerobaculia;o__Thermoanaerobaculales;f__FEB-10;g__JACXWA01;s__	63.14	1.71	0	TRUE	SAMN34048442	GCA_030597085.1
CSMAG_740	d__Bacteria;p__Chloroflexota;c__Dehalococcoidia;o__Dehalococcoidales;f__ARS1013;g__ARS1013;s__	59.68	4.45	87.5	TRUE	SAMN34048443	GCA_030597105.1
CSMAG_741	d__Bacteria;p__Proteobacteria;c__Gammaproteobacteria;o__Pseudomonadales;f__Pseudomonadaceae;g__Pseudomonas_A;s__Pseudomonas_A stutzeri_AB	69.86	1.89	30.77	TRUE	SAMN34048444	GCA_030597115.1
CSMAG_742	d__Bacteria;p__Cloacimonadota;c__Cloacimonadia;o__Cloacimonadales;f__TCS61;g__JACNIV01;s__	69.84	1.29	20	TRUE	SAMN34048445	GCA_030597045.1
CSMAG_743	d__Archaea;p__Thermoproteota;c__Nitrososphaeria;o__Nitrososphaerales;f__Nitrosopumilaceae;g__Nitrosopumilus;s__	51.11	4.85	100	TRUE	SAMN34048446	GCA_030597055.1
CSMAG_744	d__Bacteria;p__Planctomycetota;c__PUPC01;o__DSUN01;f__DSUN01;g__BS750m-G60;s__	63.56	2.48	50	TRUE	SAMN34048447	GCA_030596985.1
CSMAG_745	d__Bacteria;p__Proteobacteria;c__Gammaproteobacteria;o__Enterobacterales;f__Alteromonadaceae;g__Alteromonas;s__Alteromonas abrolhosensis	82.18	1.49	71.43	TRUE	SAMN34048448	GCA_030597025.1
CSMAG_746	d__Bacteria;p__Desulfobacterota;c__Desulfobulbia;o__Desulfobulbales;f__BM004;g__;s__	59.62	5.36	27.27	TRUE	SAMN34048449	GCA_030596995.1
CSMAG_747	d__Bacteria;p__Proteobacteria;c__Gammaproteobacteria;o__GCA-001735895;f__GCA-001735895;g__GCA-001735895;s__	61.43	6.64	26.19	TRUE	SAMN34048450	GCA_030596945.1
CSMAG_748	d__Bacteria;p__Chloroflexota;c__Anaerolineae;o__Promineofilales;f__Promineofilaceae;g__UBA11865;s__	65.3	4.55	0	TRUE	SAMN34048451	GCA_030596955.1
CSMAG_749	d__Archaea;p__Thermoproteota;c__Bathyarchaeia;o__TCS64;f__TCS64;g__BS750m-G28;s__	68.87	0.32	100	TRUE	SAMN34048452	GCA_030596885.1
CSMAG_750	d__Bacteria;p__Actinobacteriota;c__Acidimicrobiia;o__UBA5794;f__UBA5794;g__;s__	66.02	7.76	83.33	TRUE	SAMN34048453	GCA_030596895.1
CSMAG_751	d__Bacteria;p__Chloroflexota;c__Anaerolineae;o__B4-G1;f__B4-G1;g__;s__	76.03	2.28	33.33	TRUE	SAMN34048454	GCA_030596915.1
CSMAG_752	d__Bacteria;p__Myxococcota_A;c__UBA9160;o__UBA9160;f__SMWR01;g__;s__	50	0	0	TRUE	SAMN34048455	GCA_030596865.1
CSMAG_753	d__Bacteria;p__Chloroflexota;c__Anaerolineae;o__B4-G1;f__SLSP01;g__PWVB01;s__	60.63	3.03	50	TRUE	SAMN34048456	GCA_030596845.1
CSMAG_754	d__Bacteria;p__Desulfobacterota;c__Desulfobacteria;o__Desulfobacterales;f__JAHDSC01;g__;s__	58.78	0.65	100	TRUE	SAMN34048457	GCA_030596795.1
CSMAG_755	d__Bacteria;p__Desulfobacterota;c__DSM-4660;o__Desulfatiglandales;f__HGW-15;g__;s__	55.65	2.35	0	TRUE	SAMN34048458	GCA_030596825.1
CSMAG_756	d__Bacteria;p__Myxococcota_A;c__UBA9160;o__UBA9160;f__UBA6930;g__;s__	60.76	1.13	0	TRUE	SAMN34048459	GCA_030596785.1
CSMAG_757	d__Bacteria;p__Desulfobacterota;c__Desulfobacteria;o__Desulfobacterales;f__UBA2174_A;g__;s__	55.05	6.82	22.22	TRUE	SAMN34048460	GCA_030596765.1
CSMAG_758	d__Bacteria;p__Desulfobacterota;c__Desulfobulbia;o__Desulfobulbales;f__BM004;g__BM004;s__	67.62	1.81	62.5	TRUE	SAMN34048461	GCA_030596705.1
CSMAG_759	d__Bacteria;p__Acidobacteriota;c__Thermoanaerobaculia;o__Thermoanaerobaculales;f__FEB-10;g__JACXWA01;s__	67.88	7.69	57.14	TRUE	SAMN34048462	GCA_030596745.1
CSMAG_760	d__Bacteria;p__Desulfobacterota;c__DSM-4660;o__Desulfatiglandales;f__Desulfatiglandaceae;g__4484-190-2;s__	52.78	0.32	100	TRUE	SAMN34048463	GCA_030596725.1
CSMAG_761	d__Bacteria;p__Gemmatimonadota;c__Gemmatimonadetes;o__KS3-K002;f__JABDQB01;g__JABDQB01;s__	86.98	1.1	100	TRUE	SAMN34048464	GCA_030601615.1
CSMAG_762	d__Bacteria;p__Gemmatimonadota;c__Gemmatimonadetes;o__Gemmatimonadales;f__GWC2-71-9;g__WVYX01;s__	79.31	0	0	TRUE	SAMN34048465	GCA_030601605.1
CSMAG_763	d__Archaea;p__Thermoproteota;c__Bathyarchaeia;o__TCS64;f__TCS64;g__RBG-16-57-9;s__	73.96	2.26	25	TRUE	SAMN34048466	GCA_030601585.1
CSMAG_764	d__Bacteria;p__Desulfobacterota;c__DSM-4660;o__Desulfatiglandales;f__Desulfatiglandaceae;g__Desulfacyla;s__	51.41	6.49	23.08	TRUE	SAMN34048467	GCA_030601565.1
CSMAG_765	d__Bacteria;p__Acidobacteriota;c__Aminicenantia;o__Aminicenantales;f__Aminicenantaceae;g__;s__	58.45	1.76	100	TRUE	SAMN34048468	GCA_030601525.1
CSMAG_766	d__Bacteria;p__Desulfobacterota;c__Syntrophobacteria;o__BM002;f__BM002;g__BM002;s__	77.42	0.97	50	TRUE	SAMN34048469	GCA_030601545.1
CSMAG_767	d__Bacteria;p__Krumholzibacteriota;c__Krumholzibacteria;o__Krumholzibacteriales;f__Krumholzibacteriaceae;g__;s__	53.41	3.98	16.67	TRUE	SAMN34048470	GCA_030601495.1
CSMAG_768	d__Bacteria;p__Desulfobacterota;c__Desulfobacteria;o__Desulfobacterales;f__UBA11574;g__S5133MH16;s__	81.56	2.9	42.86	TRUE	SAMN34048471	GCA_030601485.1
CSMAG_769	d__Bacteria;p__VGIX01;c__VGIX01;o__VGIX01;f__VGIX01;g__;s__	63.37	0.57	33.33	TRUE	SAMN34048472	GCA_030601465.1
CSMAG_770	d__Bacteria;p__Proteobacteria;c__Gammaproteobacteria;o__SZUA-229;f__SZUA-229;g__GCA-2746365;s__	73.26	1.85	44.44	TRUE	SAMN34048473	GCA_030601405.1
CSMAG_771	d__Bacteria;p__Desulfobacterota;c__Desulfobacteria;o__Desulfobacterales;f__;g__;s__	75.42	2.74	16.67	TRUE	SAMN34048474	GCA_030601425.1
CSMAG_772	d__Bacteria;p__Chloroflexota;c__Anaerolineae;o__Anaerolineales;f__E44-bin32;g__E44-bin32;s__	67.58	1.11	33.33	TRUE	SAMN34048475	GCA_030601385.1
CSMAG_773	d__Bacteria;p__Proteobacteria;c__Alphaproteobacteria;o__Rhodobacterales;f__Rhodobacteraceae;g__Limibaculum;s__	60.61	1.72	0	TRUE	SAMN34048476	GCA_030601445.1
CSMAG_774	d__Bacteria;p__Calditrichota;c__Calditrichia;o__;f__;g__;s__	57.65	1.71	66.67	TRUE	SAMN34048477	GCA_030601365.1
CSMAG_775	d__Bacteria;p__Eisenbacteria;c__RBG-16-71-46;o__CAIMUX01;f__;g__;s__	74.4	0	0	TRUE	SAMN34048478	GCA_030601305.1
CSMAG_776	d__Bacteria;p__Bacteroidota;c__Bacteroidia;o__Bacteroidales;f__SM23-62;g__SM23-62;s__	58.46	1.88	0	TRUE	SAMN34048479	GCA_030601315.1
CSMAG_777	d__Bacteria;p__Bacteroidota;c__Bacteroidia;o__Bacteroidales;f__B18-G4;g__B18-G4;s__	53.45	8.46	16.67	TRUE	SAMN34048480	GCA_030601325.1
CSMAG_778	d__Bacteria;p__Bacteroidota;c__Bacteroidia;o__Bacteroidales;f__JAGOPY01;g__;s__	53.31	3.2	18.18	TRUE	SAMN34048481	GCA_030601265.1
CSMAG_779	d__Bacteria;p__Proteobacteria;c__Gammaproteobacteria;o__Arenicellales;f__BMS3Bbin11;g__BMS3Bbin11;s__	50.3	7.24	0	TRUE	SAMN34048482	GCA_030601285.1
CSMAG_780	d__Bacteria;p__Proteobacteria;c__Gammaproteobacteria;o__UBA6429;f__UBA6429;g__;s__	50.76	1.06	0	TRUE	SAMN34048483	GCA_030601195.1
CSMAG_781	d__Bacteria;p__Proteobacteria;c__Gammaproteobacteria;o__Xanthomonadales;f__SZUA-36;g__JABDPF01;s__	68.95	3.39	53.33	TRUE	SAMN34048484	GCA_030601225.1
CSMAG_782	d__Archaea;p__Thermoproteota;c__Bathyarchaeia;o__TCS64;f__TCS64;g__RBG-16-57-9;s__	53.51	5.21	0	TRUE	SAMN34048485	GCA_030601175.1
CSMAG_783	d__Bacteria;p__Proteobacteria;c__Gammaproteobacteria;o__Chromatiales;f__Sedimenticolaceae;g__Sva-25;s__	88.07	3.23	47.06	TRUE	SAMN34048486	GCA_030601185.1
CSMAG_784	d__Bacteria;p__Proteobacteria;c__Gammaproteobacteria;o__Pseudomonadales;f__Halomonadaceae;g__Oceanospirillum;s__	75.86	1.72	0	TRUE	SAMN34048487	GCA_030601165.1
CSMAG_785	d__Bacteria;p__Proteobacteria;c__Gammaproteobacteria;o__Enterobacterales;f__Alteromonadaceae;g__Pseudoalteromonas;s__Pseudoalteromonas lipolytica	100	1.14	0	TRUE	SAMN34048488	GCA_030601125.1
CSMAG_786	d__Bacteria;p__Actinobacteriota;c__Acidimicrobiia;o__UBA5794;f__UBA5794;g__;s__	52.71	2.14	33.33	TRUE	SAMN34048489	GCA_030601135.1
CSMAG_787	d__Bacteria;p__Proteobacteria;c__Gammaproteobacteria;o__UBA4486;f__UBA4486;g__SMWN01;s__	64.03	5.06	65.38	TRUE	SAMN34048490	GCA_030601075.1
CSMAG_788	d__Bacteria;p__Proteobacteria;c__Alphaproteobacteria;o__Sphingomonadales;f__Sphingomonadaceae;g__Qipengyuania;s__Qipengyuania citrea	95.35	1.71	75	TRUE	SAMN34048491	GCA_030601085.1
CSMAG_789	d__Bacteria;p__Acidobacteriota;c__UBA890;o__UBA890;f__UBA890;g__;s__	56.43	0.78	0	TRUE	SAMN34048492	GCA_030601065.1
CSMAG_790	d__Bacteria;p__Proteobacteria;c__Gammaproteobacteria;o__Enterobacterales;f__Alteromonadaceae;g__Pseudoalteromonas;s__Pseudoalteromonas shioyasakiensis	97.97	0.28	25	TRUE	SAMN34048493	GCA_030601045.1
CSMAG_791	d__Bacteria;p__Fermentibacterota;c__Fermentibacteria;o__Fermentibacterales;f__Fermentibacteraceae;g__Aegiribacteria;s__	72.27	1.38	33.33	TRUE	SAMN34048494	GCA_030600975.1
CSMAG_792	d__Bacteria;p__CG03;c__SLGR01;o__SLGR01;f__;g__;s__	63.68	1.26	66.67	TRUE	SAMN34048495	GCA_030601005.1
CSMAG_793	d__Archaea;p__Nanoarchaeota;c__Nanoarchaeia;o__Woesearchaeales;f__GCA-2687795;g__;s__	54.77	3.27	12.5	TRUE	SAMN34048496	GCA_030600965.1
CSMAG_794	d__Bacteria;p__Omnitrophota;c__Koll11;o__4484-171;f__4484-171;g__JAFGHG01;s__	70.61	1.34	50	TRUE	SAMN34048497	GCA_030601015.1
CSMAG_795	d__Archaea;p__Undinarchaeota;c__Undinarchaeia;o__;f__;g__;s__	58.99	1.25	100	TRUE	SAMN34048498	GCA_030600945.1
CSMAG_796	d__Archaea;p__Thermoplasmatota;c__EX4484-6;o__EX4484-6;f__EX4484-6;g__;s__	66.47	4.53	0	TRUE	SAMN34048499	GCA_030600925.1
CSMAG_797	d__Bacteria;p__JAGOBX01;c__;o__;f__;g__;s__	75.74	0.1	100	TRUE	SAMN34048500	GCA_030600895.1
CSMAG_798	d__Bacteria;p__Bacteroidota;c__Bacteroidia;o__Bacteroidales;f__UBA12077;g__UBA12077;s__	67.04	2.59	50	TRUE	SAMN34048501	GCA_030600865.1
CSMAG_799	d__Bacteria;p__Zixibacteria;c__MSB-5A5;o__GN15;f__PGXB01;g__;s__	60.21	2.3	0	TRUE	SAMN34048502	GCA_030600875.1
CSMAG_800	d__Bacteria;p__Cloacimonadota;c__Cloacimonadia;o__Cloacimonadales;f__TCS61;g__JABIME01;s__	82.35	0	0	TRUE	SAMN34048503	GCA_030626645.1
CSMAG_801	d__Bacteria;p__Bacteroidota;c__Bacteroidia;o__Bacteroidales;f__UBA12077;g__UBA12077;s__	90.36	1.08	50	TRUE	SAMN34048504	GCA_030668615.1
CSMAG_802	d__Bacteria;p__Fermentibacterota;c__Fermentibacteria;o__Fermentibacterales;f__Fermentibacteraceae;g__Aegiribacteria;s__	74.39	2.61	33.33	TRUE	SAMN34048505	GCA_030668585.1
CSMAG_803	d__Bacteria;p__Chloroflexota;c__Dehalococcoidia;o__Dehalococcoidales;f__RBG-16-60-22;g__E44-bin89;s__E44-bin89 sp013202615	68.62	5.65	35.71	TRUE	SAMN34048506	GCA_030668665.1
CSMAG_804	d__Bacteria;p__Chloroflexota;c__Anaerolineae;o__Anaerolineales;f__E44-bin32;g__E44-bin32;s__	80.91	4.1	28.57	TRUE	SAMN34048507	GCA_030668545.1
CSMAG_805	d__Archaea;p__Thermoproteota;c__Bathyarchaeia;o__TCS64;f__TCS64;g__RBG-16-57-9;s__	64.18	2.65	14.29	TRUE	SAMN34048508	GCA_030668495.1
CSMAG_806	d__Bacteria;p__Desulfobacterota;c__Desulfobacteria;o__C00003060;f__C00003060;g__C00003060;s__	69.82	0.67	100	TRUE	SAMN34048509	GCA_030668505.1
CSMAG_807	d__Bacteria;p__Zixibacteria;c__MSB-5A5;o__GN15;f__JAAZOE01;g__;s__	100	3.3	0	TRUE	SAMN34048510	GCA_030668485.1
CSMAG_808	d__Bacteria;p__Atribacterota;c__JS1;o__SB-45;f__34-128;g__34-128;s__	80.3	2.99	75	TRUE	SAMN34048511	GCA_030668465.1
CSMAG_809	d__Bacteria;p__Chloroflexota;c__Dehalococcoidia;o__SZUA-161;f__SZUA-161;g__SZUA-161;s__	88.12	0.4	50	TRUE	SAMN34048512	GCA_030668425.1
CSMAG_810	d__Bacteria;p__Patescibacteria;c__Paceibacteria;o__Portnoybacterales;f__JAHIHE01;g__;s__	58.41	1.44	75	TRUE	SAMN34048513	GCA_030668415.1
CSMAG_811	d__Bacteria;p__Proteobacteria;c__Alphaproteobacteria;o__Rhizobiales;f__Hyphomicrobiaceae;g__Hyphomicrobium_A;s__	91.9	0.5	33.33	TRUE	SAMN34048514	GCA_030668385.1
CSMAG_812	d__Bacteria;p__Desulfobacterota;c__Desulfobacteria;o__Desulfobacterales;f__BuS5;g__;s__	60.77	9.76	21.74	TRUE	SAMN34048515	GCA_030668395.1
CSMAG_813	d__Bacteria;p__VGIX01;c__VGIX01;o__VGIX01;f__VGIX01;g__;s__	71.75	4.95	60	TRUE	SAMN34048516	GCA_030668365.1
CSMAG_814	d__Bacteria;p__Cloacimonadota;c__Cloacimonadia;o__Cloacimonadales;f__TCS61;g__JACNIV01;s__	86.83	0.55	0	TRUE	SAMN34048517	GCA_030668345.1
CSMAG_815	d__Bacteria;p__Chloroflexota;c__Anaerolineae;o__Anaerolineales;f__UBA11858;g__B10-G9;s__	57.55	0	0	TRUE	SAMN34048518	GCA_030668325.1
CSMAG_816	d__Bacteria;p__Planctomycetota;c__Phycisphaerae;o__SM23-33;f__SM23-33;g__B1-G9;s__	58.38	1.7	0	TRUE	SAMN34048519	GCA_030668285.1
CSMAG_817	d__Bacteria;p__QNDG01;c__QNDG01;o__QNDG01;f__;g__;s__	56.12	1.1	0	TRUE	SAMN34048520	GCA_030668295.1
CSMAG_818	d__Bacteria;p__Chloroflexota;c__Anaerolineae;o__Anaerolineales;f__UBA11858;g__B10-G9;s__	53.08	5.45	75	TRUE	SAMN34048521	GCA_030668265.1
CSMAG_819	d__Bacteria;p__Desulfobacterota_E;c__MBNT15;o__MBNT15;f__MBNT15;g__CSP1-8;s__	99.11	1.12	0	TRUE	SAMN34048522	GCA_030668225.1
CSMAG_820	d__Archaea;p__Thermoplasmatota;c__Thermoplasmata;o__;f__;g__;s__	52.54	3.57	0	TRUE	SAMN34048523	GCA_030668235.1
CSMAG_821	d__Bacteria;p__Proteobacteria;c__Alphaproteobacteria;o__Rhizobiales;f__Methyloligellaceae;g__Methyloceanibacter;s__Methyloceanibacter sp018067145	90.04	1.15	62.5	TRUE	SAMN34048524	GCA_030668195.1
CSMAG_822	d__Bacteria;p__Acidobacteriota;c__Aminicenantia;o__Aminicenantales;f__Aminicenantaceae;g__SOIV01;s__	55.51	5.24	60	TRUE	SAMN34048525	GCA_030668185.1
CSMAG_823	d__Archaea;p__Asgardarchaeota;c__Heimdallarchaeia;o__UBA460;f__Kariarchaeaceae;g__LC-2;s__	70.56	0.93	0	TRUE	SAMN34048526	GCA_030668165.1
CSMAG_824	d__Bacteria;p__Chloroflexota;c__Dehalococcoidia;o__Dehalococcoidales;f__RBG-16-60-22;g__E44-bin89;s__	58.69	1.16	100	TRUE	SAMN34048527	GCA_030668145.1
CSMAG_825	d__Bacteria;p__Planctomycetota;c__Phycisphaerae;o__Sedimentisphaerales;f__SG8-4;g__;s__	50	2.59	25	TRUE	SAMN34048528	GCA_030668125.1
CSMAG_826	d__Bacteria;p__Proteobacteria;c__Gammaproteobacteria;o__SZUA-229;f__SZUA-229;g__GCA-2746365;s__	64.54	2.8	57.89	TRUE	SAMN34048529	GCA_030668105.1
CSMAG_827	d__Archaea;p__Halobacteriota;c__Methanosarcinia;o__Methanosarcinales;f__Methanogasteraceae;g__Methanogaster;s__	50.72	6.73	69.23	TRUE	SAMN34048530	GCA_030668075.1
CSMAG_828	d__Bacteria;p__Zixibacteria;c__MSB-5A5;o__GN15;f__FEB-12;g__;s__	90.41	0.56	33.33	TRUE	SAMN34048531	GCA_030668045.1
CSMAG_829	d__Archaea;p__Halobacteriota;c__Syntropharchaeia;o__ANME-1;f__ANME-1;g__QENJ01;s__	80.94	2.97	42.86	TRUE	SAMN34048532	GCA_030668065.1
CSMAG_830	d__Archaea;p__Asgardarchaeota;c__Lokiarchaeia;o__CR-4;f__SOKP01;g__SOKP01;s__	77.46	4.21	40	TRUE	SAMN34048533	GCA_030668025.1
CSMAG_831	d__Bacteria;p__Krumholzibacteriota;c__Krumholzibacteria;o__Krumholzibacteriales;f__Krumholzibacteriaceae;g__;s__	94.51	1.1	0	TRUE	SAMN34048534	GCA_030667985.1
CSMAG_832	d__Bacteria;p__Planctomycetota;c__Phycisphaerae;o__Sedimentisphaerales;f__Anaerohalosphaeraceae;g__4572-13;s__	58.19	1.8	12.5	TRUE	SAMN34048535	GCA_030667995.1
CSMAG_833	d__Bacteria;p__Desulfobacterota;c__Desulfobulbia;o__Desulfobulbales;f__Desulfurivibrionaceae;g__;s__	93.76	2.43	83.33	TRUE	SAMN34048536	GCA_030667965.1
CSMAG_834	d__Bacteria;p__Krumholzibacteriota;c__Krumholzibacteria;o__Krumholzibacteriales;f__Krumholzibacteriaceae;g__Krumholzibacterium;s__	50.86	9.34	20	TRUE	SAMN34048537	GCA_030667945.1
CSMAG_835	d__Bacteria;p__Chloroflexota;c__Anaerolineae;o__Anaerolineales;f__UBA11858;g__;s__	71.91	1.82	0	TRUE	SAMN34048538	GCA_030667925.1
CSMAG_836	d__Bacteria;p__Bacteroidota;c__Bacteroidia;o__Bacteroidales;f__SM23-62;g__SM23-62;s__	61.7	1.77	40	TRUE	SAMN34048539	GCA_030667905.1
CSMAG_837	d__Bacteria;p__Planctomycetota;c__Phycisphaerae;o__Sedimentisphaerales;f__SG8-4;g__NIOZ-UU13;s__	84.25	1.14	0	TRUE	SAMN34048540	GCA_030667885.1
CSMAG_838	d__Bacteria;p__Desulfobacterota;c__Desulfobacteria;o__Desulfobacterales;f__UBA11574;g__S5133MH16;s__	72.8	1.94	0	TRUE	SAMN34048541	GCA_030667855.1
CSMAG_839	d__Bacteria;p__Acidobacteriota;c__Aminicenantia;o__Aminicenantales;f__Aminicenantaceae;g__;s__	60.65	2.62	0	TRUE	SAMN34048542	GCA_030667845.1
CSMAG_840	d__Bacteria;p__Cloacimonadota;c__Cloacimonadia;o__Cloacimonadales;f__TCS61;g__JACNIV01;s__	78.31	6.59	33.33	TRUE	SAMN34048543	GCA_030667825.1
CSMAG_841	d__Bacteria;p__Patescibacteria;c__Microgenomatia;o__GWA2-44-7;f__UBA8517;g__;s__	53.24	1.88	50	TRUE	SAMN34048544	GCA_030667805.1
CSMAG_842	d__Bacteria;p__Bacteroidota;c__Bacteroidia;o__Bacteroidales;f__SM23-62;g__SM23-62;s__	78.46	0.68	60	TRUE	SAMN34048545	GCA_030667765.1
CSMAG_843	d__Bacteria;p__Chloroflexota;c__Dehalococcoidia;o__Dehalococcoidales;f__Fen-1064;g__DUES01;s__	86.12	0	0	TRUE	SAMN34048546	GCA_030667735.1
CSMAG_844	d__Bacteria;p__Cloacimonadota;c__Cloacimonadia;o__Cloacimonadales;f__TCS61;g__JABIME01;s__	65.42	0	0	TRUE	SAMN34048547	GCA_030667725.1
CSMAG_845	d__Bacteria;p__Chloroflexota;c__Anaerolineae;o__4572-78;f__NAK82;g__;s__	55.48	7.13	7.69	TRUE	SAMN34048548	GCA_030667785.1
CSMAG_846	d__Archaea;p__Asgardarchaeota;c__Lokiarchaeia;o__CR-4;f__SOKP01;g__SOKP01;s__	82.87	5.25	42.86	TRUE	SAMN34048549	GCA_030667705.1
CSMAG_847	d__Archaea;p__Halobacteriota;c__Methanosarcinia;o__Methanosarcinales;f__Methanocomedenaceae;g__Methanocomedens;s__	68.27	4.86	5	TRUE	SAMN34048550	GCA_030667665.1
CSMAG_848	d__Archaea;p__Halobacteriota;c__Methanosarcinia;o__Methanosarcinales;f__Methanocomedenaceae;g__Methanomarinus;s__Methanomarinus sp002926195	96.08	0.7	50	TRUE	SAMN34048551	GCA_030667685.1
CSMAG_849	d__Bacteria;p__Chloroflexota;c__Anaerolineae;o__Promineofilales;f__UBA4811;g__GLR113;s__	62.95	1.55	50	TRUE	SAMN34048552	GCA_030667645.1
CSMAG_850	d__Bacteria;p__Chloroflexota;c__Anaerolineae;o__Promineofilales;f__UBA4811;g__GLR113;s__	81.36	3.06	0	TRUE	SAMN34048553	GCA_030667605.1
CSMAG_851	d__Bacteria;p__Acidobacteriota;c__Aminicenantia;o__UBA2199;f__UBA2199;g__;s__	55.29	3.02	71.43	TRUE	SAMN34048554	GCA_030667615.1
CSMAG_852	d__Archaea;p__Halobacteriota;c__Syntropharchaeia;o__ANME-1;f__ANME-1;g__QENH01;s__	51.33	3.29	57.14	TRUE	SAMN34048555	GCA_030667585.1
CSMAG_853	d__Bacteria;p__Actinobacteriota;c__Thermoleophilia;o__Solirubrobacterales;f__70-9;g__;s__	68.32	0.6	33.33	TRUE	SAMN34048556	GCA_030667545.1
CSMAG_854	d__Bacteria;p__Chloroflexota;c__Dehalococcoidia;o__E44-bin15;f__E44-bin15;g__;s__	80.86	0	0	TRUE	SAMN34048557	GCA_030667555.1
CSMAG_855	d__Bacteria;p__Zixibacteria;c__MSB-5A5;o__GN15;f__PGXB01;g__;s__	93.59	3.4	25	TRUE	SAMN34048558	GCA_030667525.1
CSMAG_856	d__Bacteria;p__Acidobacteriota;c__Aminicenantia;o__UBA2199;f__UBA2199;g__UBA647;s__	68.14	0.95	0	TRUE	SAMN34048559	GCA_030667505.1
CSMAG_857	d__Bacteria;p__Planctomycetota;c__DG-23;o__SLPQ01;f__SLPQ01;g__;s__	69.76	2.27	0	TRUE	SAMN34048560	GCA_030667445.1
CSMAG_858	d__Bacteria;p__Chloroflexota;c__Dehalococcoidia;o__E44-bin15;f__E44-bin15;g__JAAXQM01;s__	54.59	7.92	0	TRUE	SAMN34048561	GCA_030667485.1
CSMAG_859	d__Bacteria;p__Bacteroidota;c__Bacteroidia;o__Bacteroidales;f__GCA-2748055;g__GCA-2748055;s__	52.06	6.03	20	TRUE	SAMN34048562	GCA_030667455.1
CSMAG_860	d__Bacteria;p__Myxococcota;c__Polyangia;o__GCA-2747355;f__;g__;s__	54.1	8.39	0	TRUE	SAMN34048563	GCA_030667425.1
CSMAG_861	d__Bacteria;p__Planctomycetota;c__Phycisphaerae;o__SM23-33;f__SM23-33;g__;s__	72.29	4.77	57.14	TRUE	SAMN34048564	GCA_030667405.1
CSMAG_862	d__Bacteria;p__Spirochaetota;c__B62-G9;o__B62-G9;f__B62-G9;g__DRHN01;s__	53.1	4.61	20	TRUE	SAMN34048565	GCA_030667365.1
CSMAG_863	d__Archaea;p__Halobacteriota;c__Methanosarcinia;o__Methanosarcinales;f__Methanocomedenaceae;g__QBUR01;s__	56.88	7.91	35.29	TRUE	SAMN34048566	GCA_030667355.1
CSMAG_864	d__Bacteria;p__Desulfobacterota;c__Zymogenia;o__Zymogeniales;f__Zymogeniaceae;g__Zymogenus;s__	68.34	2.94	50	TRUE	SAMN34048567	GCA_030667345.1
CSMAG_865	d__Bacteria;p__Chloroflexota;c__Anaerolineae;o__B4-G1;f__SLSP01;g__G713;s__	74.41	3.18	75	TRUE	SAMN34048568	GCA_030667305.1
CSMAG_866	d__Bacteria;p__Planctomycetota;c__Phycisphaerae;o__SM23-33;f__SM23-33;g__;s__	58.73	1.14	0	TRUE	SAMN34048569	GCA_030667325.1
CSMAG_867	d__Bacteria;p__Patescibacteria;c__Microgenomatia;o__UBA12405;f__;g__;s__	66.74	0	0	TRUE	SAMN34048570	GCA_030667285.1
CSMAG_868	d__Bacteria;p__Chloroflexota;c__Dehalococcoidia;o__SM23-28-2;f__RBG-16-64-32;g__RBG-16-64-32;s__	67.93	1.17	66.67	TRUE	SAMN34048571	GCA_030667255.1
CSMAG_869	d__Bacteria;p__Campylobacterota;c__Campylobacteria;o__Campylobacterales;f__Sulfurovaceae;g__Sulfurovum;s__	73.47	1.64	80	TRUE	SAMN34048572	GCA_030667245.1
CSMAG_870	d__Bacteria;p__Nitrospirota;c__Thermodesulfovibrionia;o__Thermodesulfovibrionales;f__JdFR-86;g__;s__	92.84	0.08	0	TRUE	SAMN34048573	GCA_030667205.1
CSMAG_871	d__Bacteria;p__Acidobacteriota;c__Aminicenantia;o__Aminicenantales;f__Aminicenantaceae;g__SOIV01;s__	58.79	8.26	54.55	TRUE	SAMN34048574	GCA_030667225.1
CSMAG_872	d__Bacteria;p__Zixibacteria;c__MSB-5A5;o__JAABVY01;f__JAHJOQ01;g__JAHJOQ01;s__	63.03	0	0	TRUE	SAMN34048575	GCA_030667175.1
CSMAG_873	d__Archaea;p__Thermoplasmatota;c__EX4484-6;o__EX4484-6;f__EX4484-6;g__;s__	63.98	0.8	0	TRUE	SAMN34048576	GCA_030667145.1
CSMAG_874	d__Bacteria;p__Proteobacteria;c__Gammaproteobacteria;o__Xanthomonadales;f__SZUA-36;g__;s__	59.44	3.21	20	TRUE	SAMN34048577	GCA_030667165.1
CSMAG_875	d__Bacteria;p__Chloroflexota;c__Dehalococcoidia;o__GIF9;f__AB-539-J10;g__SKVJ01;s__	54.81	4.95	40	TRUE	SAMN34048578	GCA_030667125.1
CSMAG_876	d__Bacteria;p__Desulfobacterota;c__Desulfobacteria;o__C00003060;f__C00003060;g__JAFGFW01;s__	75.03	1.29	50	TRUE	SAMN34048579	GCA_030667105.1
CSMAG_877	d__Bacteria;p__Desulfobacterota;c__WTBG01;o__WTBG01;f__WTBG01;g__WTBG01;s__	68.38	1.94	66.67	TRUE	SAMN34048580	GCA_030667075.1
CSMAG_878	d__Bacteria;p__Chloroflexota;c__Dehalococcoidia;o__GIF9;f__AB-539-J10;g__;s__	56.26	4.37	33.33	TRUE	SAMN34048581	GCA_030667005.1
CSMAG_879	d__Archaea;p__Asgardarchaeota;c__Heimdallarchaeia;o__JABLTI01;f__JABLTI01;g__JABLTI01;s__	74.16	2.34	0	TRUE	SAMN34048582	GCA_030667035.1
CSMAG_880	d__Bacteria;p__Chloroflexota;c__Dehalococcoidia;o__Dehalococcoidales;f__UBA5760;g__UBA5760;s__	73.09	2.77	66.67	TRUE	SAMN34048583	GCA_030667025.1
CSMAG_881	d__Bacteria;p__Abyssubacteria;c__SURF-5;o__SURF-5;f__SURF-5;g__JACRIR01;s__	59.57	2.45	20	TRUE	SAMN34048584	GCA_030667065.1
CSMAG_882	d__Bacteria;p__Chloroflexota;c__Anaerolineae;o__Anaerolineales;f__UBA11858;g__B10-G9;s__	77.73	3.36	0	TRUE	SAMN34048585	GCA_030666985.1
CSMAG_883	d__Archaea;p__Asgardarchaeota;c__Heimdallarchaeia;o__UBA460;f__;g__;s__	70.72	3.27	0	TRUE	SAMN34048586	GCA_030666915.1
CSMAG_884	d__Bacteria;p__Bipolaricaulota;c__Bipolaricaulia;o__UBA7950;f__UBA9294;g__SPBW01;s__	64.02	0.15	0	TRUE	SAMN34048587	GCA_030666925.1
CSMAG_885	d__Bacteria;p__Chloroflexota;c__Anaerolineae;o__Anaerolineales;f__UBA11858;g__UBA11858;s__	79.01	5.18	62.5	TRUE	SAMN34048588	GCA_030666905.1
CSMAG_886	d__Bacteria;p__Atribacterota;c__JS1;o__SB-45;f__34-128;g__34-128;s__	93.07	0.34	100	TRUE	SAMN34048589	GCA_030666935.1
CSMAG_887	d__Archaea;p__Halobacteriota;c__Methanosarcinia;o__Methanosarcinales;f__Methanocomedenaceae;g__Methanocomedens;s__	85.13	1.96	66.67	TRUE	SAMN34048590	GCA_030666885.1
CSMAG_888	d__Bacteria;p__Patescibacteria;c__ABY1;o__S139-126;f__S139-126;g__;s__	89.66	0	0	TRUE	SAMN34048591	GCA_030666865.1
CSMAG_889	d__Bacteria;p__WOR-3;c__WOR-3;o__B3-TA06;f__B3-TA06;g__B3-TA06;s__	54.78	0.64	0	TRUE	SAMN34048592	GCA_030666815.1
CSMAG_890	d__Bacteria;p__Bipolaricaulota;c__Bipolaricaulia;o__UBA7950;f__UBA9294;g__M55B144;s__	76.09	2.31	66.67	TRUE	SAMN34048593	GCA_030666785.1
CSMAG_891	d__Bacteria;p__Desulfobacterota;c__DSM-4660;o__Desulfatiglandales;f__Desulfatiglandaceae;g__;s__	71.38	1.45	66.67	TRUE	SAMN34048594	GCA_030666795.1
CSMAG_892	d__Archaea;p__Asgardarchaeota;c__Thorarchaeia;o__Thorarchaeales;f__Thorarchaeaceae;g__MP8T-1;s__	76.17	6.73	50	TRUE	SAMN34048595	GCA_030666805.1
CSMAG_893	d__Archaea;p__Halobacteriota;c__Methanosarcinia;o__Methanosarcinales;f__Methanogasteraceae;g__Methanogaster;s__	62.42	2.29	25	TRUE	SAMN34048596	GCA_030666765.1
CSMAG_894	d__Bacteria;p__Desulfobacterota;c__Dissulfuribacteria;o__Dissulfuribacterales;f__UBA3076;g__UBA3076;s__	52.85	4.76	66.67	TRUE	SAMN34048597	GCA_030666735.1
CSMAG_895	d__Bacteria;p__Fermentibacterota;c__Fermentibacteria;o__Fermentibacterales;f__Fermentibacteraceae;g__Aegiribacteria;s__	73.46	1.3	0	TRUE	SAMN34048598	GCA_030666725.1
CSMAG_896	d__Bacteria;p__Chloroflexota;c__Anaerolineae;o__Promineofilales;f__UBA4811;g__GLR113;s__	50.7	0.23	100	TRUE	SAMN34048599	GCA_030666625.1
CSMAG_897	d__Bacteria;p__Desulfobacterota;c__Desulfobacteria;o__Desulfobacterales;f__ETH-SRB1;g__B13-G4;s__	75.09	4.93	25	TRUE	SAMN34048600	GCA_030666665.1
CSMAG_898	d__Bacteria;p__Planctomycetota;c__Phycisphaerae;o__Phycisphaerales;f__Zrk34;g__;s__	77.43	1.34	0	TRUE	SAMN34048601	GCA_030666645.1
CSMAG_899	d__Bacteria;p__Chloroflexota;c__Anaerolineae;o__Anaerolineales;f__Anaerolineaceae;g__Pelolinea;s__	75.26	3.86	0	TRUE	SAMN34048602	GCA_030666685.1
CSMAG_900	d__Bacteria;p__VGIX01;c__VGIX01;o__VGIX01;f__VGIX01;g__;s__	54.68	6.24	62.5	TRUE	SAMN34048603	GCA_030666605.1
CSMAG_901	d__Bacteria;p__Spirochaetota;c__Spirochaetia;o__SZUA-6;f__;g__;s__	61.42	8.53	26.67	TRUE	SAMN34048604	GCA_030666675.1
CSMAG_902	d__Archaea;p__Thermoproteota;c__Bathyarchaeia;o__TCS64;f__TCS64;g__RBG-16-57-9;s__	50.73	0	0	TRUE	SAMN34048605	GCA_030666565.1
CSMAG_903	d__Archaea;p__Halobacteriota;c__Methanosarcinia;o__Methanosarcinales;f__Methanosarcinaceae;g__;s__	66.22	4.05	62.5	TRUE	SAMN34048606	GCA_030674025.1
CSMAG_904	d__Bacteria;p__Chloroflexota;c__Dehalococcoidia;o__GIF9;f__AB-539-J10;g__SKVJ01;s__	81.42	4.57	50	TRUE	SAMN34048607	GCA_030666575.1
CSMAG_905	d__Bacteria;p__Planctomycetota;c__Phycisphaerae;o__SM23-33;f__SM23-33;g__;s__	56.06	6.98	35.71	TRUE	SAMN34048608	GCA_030666535.1
CSMAG_906	d__Archaea;p__Thermoplasmatota;c__Thermoplasmata;o__RBG-16-68-12;f__;g__;s__	75.2	4.78	80	TRUE	SAMN34048609	GCA_030666515.1
CSMAG_907	d__Bacteria;p__Acidobacteriota;c__Thermoanaerobaculia;o__Thermoanaerobaculales;f__FEB-10;g__JACXWA01;s__	60.33	6.51	33.33	TRUE	SAMN34048610	GCA_030666505.1
CSMAG_908	d__Bacteria;p__Chloroflexota;c__Dehalococcoidia;o__GIF9;f__AB-539-J10;g__E29-bin54;s__E29-bin54 sp004376695	50.25	1.98	50	TRUE	SAMN34048611	GCA_030666475.1
CSMAG_909	d__Bacteria;p__RBG-13-66-14;c__B26-G2;o__WVWN01;f__WVWN01;g__WVWN01;s__	64.19	1.9	25	TRUE	SAMN34048612	GCA_030666465.1
CSMAG_910	d__Archaea;p__Halobacteriota;c__Methanosarcinia;o__Methanosarcinales;f__Methanogasteraceae;g__Methanogaster;s__	71.78	2.61	0	TRUE	SAMN34048613	GCA_030666445.1
CSMAG_911	d__Bacteria;p__Chloroflexota;c__Anaerolineae;o__B4-G1;f__B4-G1;g__BS750m-G37;s__	65.15	4.65	42.86	TRUE	SAMN34048614	GCA_030666415.1
CSMAG_912	d__Archaea;p__Thermoplasmatota;c__Thermoplasmata;o__;f__;g__;s__	83.74	2.67	50	TRUE	SAMN34048615	GCA_030666405.1
CSMAG_913	d__Bacteria;p__Latescibacterota;c__4484-107;o__4484-107;f__4484-107;g__4484-107;s__	65.88	3.3	33.33	TRUE	SAMN34048616	GCA_030666365.1
CSMAG_914	d__Bacteria;p__Chloroflexota;c__Anaerolineae;o__B4-G1;f__DUEL01;g__JAFGOJ01;s__	75.45	2.56	40	TRUE	SAMN34048617	GCA_030666385.1
CSMAG_915	d__Archaea;p__Thermoplasmatota;c__Thermoplasmata;o__;f__;g__;s__	71.29	1.66	100	TRUE	SAMN34048618	GCA_030666345.1
CSMAG_916	d__Bacteria;p__VGIX01;c__VGIX01;o__VGIX01;f__VGIX01;g__;s__	64.39	0.55	0	TRUE	SAMN34048619	GCA_030666325.1
CSMAG_917	d__Archaea;p__Halobacteriota;c__Syntropharchaeia;o__ANME-1;f__ANME-1;g__QEXZ01;s__	52.1	7.73	53.33	TRUE	SAMN34048620	GCA_030666305.1
CSMAG_918	d__Archaea;p__Halobacteriota;c__Syntropharchaeia;o__ANME-1;f__ANME-1;g__QEXZ01;s__	66.99	4.38	50	TRUE	SAMN34048621	GCA_030666265.1
CSMAG_919	d__Archaea;p__Halobacteriota;c__Methanosarcinia;o__Methanosarcinales;f__Methanocomedenaceae;g__Methanocomedens;s__	72.83	4.87	72.73	TRUE	SAMN34048622	GCA_030666245.1
CSMAG_920	d__Archaea;p__Halobacteriota;c__Methanosarcinia;o__Methanosarcinales;f__Methanogasteraceae;g__Methanogaster;s__	71.52	8.11	22.73	TRUE	SAMN34048623	GCA_030666285.1
CSMAG_921	d__Bacteria;p__Chloroflexota;c__Anaerolineae;o__B4-G1;f__B4-G1;g__;s__	62.38	3.45	0	TRUE	SAMN34048624	GCA_030666215.1
CSMAG_922	d__Bacteria;p__Desulfobacterota;c__Desulfobacteria;o__Desulfobacterales;f__ETH-SRB1;g__Desulfaltia;s__	53.15	8.84	90.32	TRUE	SAMN34048625	GCA_030666205.1
CSMAG_923	d__Bacteria;p__Desulfobacterota;c__BSN033;o__B13-G15;f__RBG-16-54-18;g__;s__	52.9	0.75	0	TRUE	SAMN34048626	GCA_030666165.1
CSMAG_924	d__Archaea;p__Thermoproteota;c__Bathyarchaeia;o__RBG-16-48-13;f__;g__;s__	86.41	0.07	0	TRUE	SAMN34048627	GCA_030666185.1
CSMAG_925	d__Bacteria;p__Actinobacteriota;c__Actinomycetia;o__Mycobacteriales;f__Mycobacteriaceae;g__Mycobacterium;s__	91.13	0.67	83.33	TRUE	SAMN34048628	GCA_030666145.1
CSMAG_926	d__Archaea;p__Thermoproteota;c__Bathyarchaeia;o__TCS64;f__TCS64;g__BS750m-G28;s__	75.49	5.61	37.5	TRUE	SAMN34048629	GCA_030666095.1
CSMAG_927	d__Archaea;p__Aenigmatarchaeota;c__Aenigmatarchaeia;o__QMZP01;f__QMZP01;g__;s__	68.69	0.93	0	TRUE	SAMN34048630	GCA_030666115.1
CSMAG_928	d__Bacteria;p__Actinobacteriota;c__Aquicultoria;o__;f__;g__;s__	76.54	3.75	42.86	TRUE	SAMN34048631	GCA_030666075.1
CSMAG_929	d__Bacteria;p__Armatimonadota;c__UBA5377;o__UBA5377;f__UBA5352;g__;s__	67.29	4.25	33.33	TRUE	SAMN34048632	GCA_030666065.1
CSMAG_930	d__Bacteria;p__JABMQX01;c__JABMQX01;o__JABMQX01;f__JABMQX01;g__JABMQX01;s__	52.49	9.19	20.83	TRUE	SAMN34048633	GCA_030666025.1
CSMAG_931	d__Archaea;p__Micrarchaeota;c__Micrarchaeia;o__Anstonellales;f__Bilamarchaeaceae;g__CAIKOA01;s__	75.62	0.07	0	TRUE	SAMN34048634	GCA_030666035.1
CSMAG_932	d__Archaea;p__Methanobacteriota_B;c__Thermococci;o__Methanofastidiosales;f__B48-G16;g__B48-G16;s__	68.94	3.49	62.5	TRUE	SAMN34048635	GCA_030665995.1
CSMAG_933	d__Bacteria;p__Gemmatimonadota;c__Glassbacteria;o__GWA2-58-10;f__GWA2-58-10;g__;s__	62.5	0	0	TRUE	SAMN34048636	GCA_030665985.1
CSMAG_934	d__Bacteria;p__Patescibacteria;c__Paceibacteria;o__Paceibacterales;f__JAHIOY01;g__;s__	67.37	0	0	TRUE	SAMN34048637	GCA_030665965.1
CSMAG_935	d__Bacteria;p__Acidobacteriota;c__Aminicenantia;o__Aminicenantales;f__Aminicenantaceae;g__;s__	78.41	1.28	50	TRUE	SAMN34048638	GCA_030673995.1
CSMAG_936	d__Bacteria;p__Bipolaricaulota;c__Bipolaricaulia;o__UBA7950;f__UBA9294;g__M55B144;s__	74.27	2.54	100	TRUE	SAMN34048639	GCA_030665945.1
CSMAG_937	d__Bacteria;p__Planctomycetota;c__Phycisphaerae;o__FEN-1346;f__FEN-1346;g__;s__	52.69	0.57	100	TRUE	SAMN34048640	GCA_030665905.1
CSMAG_938	d__Archaea;p__Halobacteriota;c__Syntropharchaeia;o__ANME-1;f__ANME-1;g__JACGMN01;s__	73.91	1.47	66.67	TRUE	SAMN34048641	GCA_030665925.1
CSMAG_939	d__Bacteria;p__Marinisomatota;c__UBA2242;o__UBA2242;f__UBA2242;g__BS750m-G69;s__	90.11	1.1	0	TRUE	SAMN34048642	GCA_030665885.1
CSMAG_940	d__Bacteria;p__Chloroflexota;c__Anaerolineae;o__UBA1429;f__UBA1429;g__;s__	63.24	0.92	0	TRUE	SAMN34048643	GCA_030665865.1
CSMAG_941	d__Bacteria;p__Chloroflexota;c__Dehalococcoidia;o__GIF9;f__AB-539-J10;g__CG2-30-46-19;s__	82.34	1.43	20	TRUE	SAMN34048644	GCA_030665785.1
CSMAG_942	d__Archaea;p__Thermoplasmatota;c__E2;o__UBA202;f__;g__;s__	54.42	7	84.62	TRUE	SAMN34048645	GCA_030665825.1
CSMAG_943	d__Archaea;p__Halobacteriota;c__Methanosarcinia;o__Methanosarcinales;f__Methanogasteraceae;g__Methanogaster;s__	53.49	2.61	100	TRUE	SAMN34048646	GCA_030665835.1
CSMAG_944	d__Bacteria;p__Chloroflexota;c__Dehalococcoidia;o__Dehalococcoidales;f__RBG-16-60-22;g__JdFR-56;s__	57.43	0	0	TRUE	SAMN34048647	GCA_030665795.1
CSMAG_945	d__Bacteria;p__Proteobacteria;c__Alphaproteobacteria;o__Rhizobiales;f__Hyphomicrobiaceae;g__Filomicrobium;s__	93.53	4.18	56.25	TRUE	SAMN34048648	GCA_030665765.1
CSMAG_946	d__Bacteria;p__Actinobacteriota;c__Humimicrobiia;o__Humimicrobiales;f__Humimicrobiaceae;g__Hydromicrobium;s__Hydromicrobium sp004376325	74.85	2.27	33.33	TRUE	SAMN34048649	GCA_030665745.1
CSMAG_947	d__Bacteria;p__Myxococcota_A;c__UBA9160;o__SZUA-336;f__SZUA-336;g__;s__	78.23	1.75	100	TRUE	SAMN34048650	GCA_030665705.1
CSMAG_948	d__Bacteria;p__Desulfobacterota;c__DSM-4660;o__Desulfatiglandales;f__B25-G16;g__B33-G16;s__	51.36	6.9	33.33	TRUE	SAMN34048651	GCA_030665685.1
CSMAG_949	d__Archaea;p__Thermoplasmatota;c__Thermoplasmata;o__;f__;g__;s__	60.73	4.16	33.33	TRUE	SAMN34048652	GCA_030665695.1
CSMAG_950	d__Bacteria;p__Gemmatimonadota;c__Gemmatimonadetes;o__Longimicrobiales;f__UBA6960;g__;s__	51.04	8.79	33.33	TRUE	SAMN34048653	GCA_030665665.1
CSMAG_951	d__Bacteria;p__Gemmatimonadota;c__Gemmatimonadetes;o__Gemmatimonadales;f__GWC2-71-9;g__WVYX01;s__	55.69	3.85	50	TRUE	SAMN34048654	GCA_030665645.1
CSMAG_952	d__Bacteria;p__Desulfobacterota;c__WTBG01;o__WTBG01;f__WTBG01;g__;s__	66.09	4.86	55.56	TRUE	SAMN34048655	GCA_030671405.1
CSMAG_953	d__Bacteria;p__Desulfobacterota;c__WTBG01;o__WTBG01;f__;g__;s__	76.97	3.29	0	TRUE	SAMN34048656	GCA_030665625.1
CSMAG_954	d__Bacteria;p__Desulfobacterota;c__Desulfobacteria;o__C00003060;f__C00003060;g__;s__	84.32	1.94	50	TRUE	SAMN34048657	GCA_030665585.1
CSMAG_955	d__Bacteria;p__Actinobacteriota;c__Humimicrobiia;o__Humimicrobiales;f__Humimicrobiaceae;g__M55B120;s__	52.7	6.46	45.45	TRUE	SAMN34048658	GCA_030665595.1
CSMAG_956	d__Bacteria;p__Chloroflexota;c__Dehalococcoidia;o__Dehalococcoidales;f__Dehalococcoidaceae;g__;s__	53.38	4.46	33.33	TRUE	SAMN34048659	GCA_030665565.1
CSMAG_957	d__Bacteria;p__Proteobacteria;c__Gammaproteobacteria;o__Arenicellales;f__BMS3Bbin11;g__BMS3Bbin11;s__	70.87	2.69	44.44	TRUE	SAMN34048660	GCA_030671385.1
CSMAG_958	d__Bacteria;p__Bacteroidota;c__Bacteroidia;o__Bacteroidales;f__SM23-62;g__SM23-62;s__	52.25	8.49	32	TRUE	SAMN34048661	GCA_030665525.1
CSMAG_959	d__Bacteria;p__Chloroflexota;c__Dehalococcoidia;o__Dehalococcoidales;f__Fen-1064;g__W589;s__	55.69	5.74	18.18	TRUE	SAMN34048662	GCA_030665465.1
CSMAG_960	d__Bacteria;p__Desulfobacterota;c__DSM-4660;o__Desulfatiglandales;f__HGW-15;g__;s__	60.39	4.38	41.18	TRUE	SAMN34048663	GCA_030665475.1
CSMAG_961	d__Bacteria;p__Chloroflexota;c__Dehalococcoidia;o__Dehalococcoidales;f__;g__;s__	89.77	1.73	66.67	TRUE	SAMN34048664	GCA_030665535.1
CSMAG_962	d__Bacteria;p__Chloroflexota;c__Dehalococcoidia;o__JABGRK01;f__JABGRK01;g__JABGRK01;s__	86.8	2.09	66.67	TRUE	SAMN34048665	GCA_030665485.1
CSMAG_963	d__Archaea;p__Thermoproteota;c__Bathyarchaeia;o__40CM-2-53-6;f__RBG-13-38-9;g__RBG-13-38-9;s__	88.47	3.12	20	TRUE	SAMN34048666	GCA_030671315.1
CSMAG_964	d__Bacteria;p__Chloroflexota;c__Dehalococcoidia;o__Dehalococcoidales;f__Fen-1064;g__DUES01;s__	50.59	6.52	8.33	TRUE	SAMN34048667	GCA_030671365.1
CSMAG_965	d__Bacteria;p__Desulfobacterota;c__Desulfobacteria;o__Desulfobacterales;f__UBA11574;g__;s__	52.15	2.87	8.33	TRUE	SAMN34048668	GCA_030671325.1
CSMAG_966	d__Bacteria;p__Desulfobacterota;c__DSM-4660;o__Desulfatiglandales;f__HGW-15;g__;s__	50.19	3.52	30.77	TRUE	SAMN34048669	GCA_030671305.1
CSMAG_967	d__Bacteria;p__Proteobacteria;c__Gammaproteobacteria;o__SZUA-229;f__SZUA-229;g__GCA-2746365;s__	50.84	1.22	90.91	TRUE	SAMN34048670	GCA_030671285.1
CSMAG_968	d__Bacteria;p__Spirochaetota;c__B62-G9;o__B62-G9;f__B62-G9;g__;s__	59.26	2.31	33.33	TRUE	SAMN34048671	GCA_030671245.1
CSMAG_969	d__Bacteria;p__VGIX01;c__VGIX01;o__VGIX01;f__VGIX01;g__;s__	57.36	2.43	33.33	TRUE	SAMN34048672	GCA_030671235.1
CSMAG_970	d__Bacteria;p__Desulfobacterota;c__DSM-4660;o__Desulfatiglandales;f__HGW-15;g__;s__	71.51	5.13	27.27	TRUE	SAMN34048673	GCA_030671205.1
CSMAG_971	d__Bacteria;p__Desulfobacterota;c__Desulfobacteria;o__Desulfobacterales;f__UBA11574;g__;s__	61.52	1.94	0	TRUE	SAMN34048674	GCA_030671225.1
CSMAG_972	d__Bacteria;p__Desulfobacterota;c__Desulfobacteria;o__Desulfobacterales;f__UBA11574;g__S5133MH16;s__	61.84	4.25	23.53	TRUE	SAMN34048675	GCA_030671185.1
CSMAG_973	d__Archaea;p__Thermoproteota;c__Bathyarchaeia;o__RBG-16-48-13;f__;g__;s__	74.3	3.74	50	TRUE	SAMN34048676	GCA_030671165.1
CSMAG_974	d__Bacteria;p__Spirochaetota;c__Spirochaetia;o__SZUA-6;f__DRHE01;g__JAFGQJ01;s__	96.77	2	0	TRUE	SAMN34048677	GCA_030671115.1
CSMAG_975	d__Bacteria;p__Desulfobacterota;c__Desulfobulbia;o__Desulfobulbales;f__Desulfocapsaceae;g__Desulfocapsa;s__	86.25	2.68	80	TRUE	SAMN34048678	GCA_030671085.1
CSMAG_976	d__Bacteria;p__Desulfobacterota;c__DSM-4660;o__Desulfatiglandales;f__B25-G16;g__B33-G16;s__	56.97	1.47	60	TRUE	SAMN34048679	GCA_030671105.1
CSMAG_977	d__Bacteria;p__Desulfobacterota;c__DSM-4660;o__Desulfatiglandales;f__HGW-15;g__;s__	69.22	3.71	25	TRUE	SAMN34048680	GCA_030671095.1
CSMAG_978	d__Bacteria;p__Campylobacterota;c__Campylobacteria;o__Campylobacterales;f__Sulfurimonadaceae;g__S145-25;s__	77.48	3.2	70	TRUE	SAMN34048681	GCA_030671045.1
CSMAG_979	d__Bacteria;p__Acidobacteriota;c__Aminicenantia;o__Aminicenantales;f__Aminicenantaceae;g__SOIA01;s__	87.68	5.13	28.57	TRUE	SAMN34048682	GCA_030671065.1
CSMAG_980	d__Bacteria;p__WOR-3;c__WOR-3;o__SM23-42;f__SM23-42;g__SM23-42;s__	87.64	0.56	100	TRUE	SAMN34048683	GCA_030671005.1
CSMAG_981	d__Bacteria;p__TA06;c__DG-26;o__E44-bin18;f__E44-bin18;g__E44-bin18;s__E44-bin18 sp004376575	74.81	3.3	33.33	TRUE	SAMN34048684	GCA_030671015.1
CSMAG_982	d__Archaea;p__Asgardarchaeota;c__Hermodarchaeia;o__Hermodarchaeles;f__Hermodarchaeaceae;g__Hermodarchaeum;s__	56.11	0	0	TRUE	SAMN34048685	GCA_030670985.1
CSMAG_983	d__Bacteria;p__Proteobacteria;c__Gammaproteobacteria;o__Chromatiales;f__Sedimenticolaceae;g__;s__	51.9	1.95	66.67	TRUE	SAMN34048686	GCA_030670965.1
CSMAG_984	d__Bacteria;p__Bipolaricaulota;c__Bipolaricaulia;o__UBA7950;f__UBA9294;g__UBA9294;s__	88.14	0	0	TRUE	SAMN34048687	GCA_030670905.1
CSMAG_985	d__Archaea;p__Thermoplasmatota;c__Thermoplasmata;o__;f__;g__;s__	72.41	2.58	83.33	TRUE	SAMN34048688	GCA_030670945.1
CSMAG_986	d__Archaea;p__Thermoplasmatota;c__Thermoplasmata;o__RBG-16-68-12;f__SOIM01;g__;s__	51.77	1.6	20	TRUE	SAMN34048689	GCA_030670885.1
CSMAG_987	d__Bacteria;p__Gemmatimonadota_A;c__GCA-2686955;o__;f__;g__;s__	51.99	9.48	0	TRUE	SAMN34048690	GCA_030670915.1
CSMAG_988	d__Bacteria;p__Desulfobacterota;c__DSM-4660;o__Desulfatiglandales;f__B25-G16;g__B33-G16;s__	62.56	0.02	100	TRUE	SAMN34048691	GCA_030670865.1
CSMAG_989	d__Archaea;p__Halobacteriota;c__Methanosarcinia;o__Methanosarcinales;f__Methanogasteraceae;g__Methanogaster;s__	50.5	6.82	76.19	TRUE	SAMN34048692	GCA_030670815.1
CSMAG_990	d__Bacteria;p__Chloroflexota;c__Dehalococcoidia;o__RBG-13-53-26;f__RBG-13-53-26;g__;s__	50.07	0.79	0	TRUE	SAMN34048693	GCA_030670845.1
CSMAG_991	d__Archaea;p__Thermoplasmatota;c__Thermoplasmata;o__SG8-5;f__SG8-5;g__SG8-5;s__	67.03	2.4	0	TRUE	SAMN34048694	GCA_030670795.1
CSMAG_992	d__Bacteria;p__Desulfobacterota;c__WTBG01;o__WTBG01;f__WTBG01;g__WTBG01;s__	50.68	4.01	14.29	TRUE	SAMN34048695	GCA_030670785.1
CSMAG_993	d__Bacteria;p__Chloroflexota;c__Dehalococcoidia;o__SZUA-161;f__SZUA-161;g__SZUA-161;s__	53.91	5.39	20	TRUE	SAMN34048696	GCA_030670765.1
CSMAG_994	d__Bacteria;p__Desulfobacterota;c__Desulfobacteria;o__Desulfobacterales;f__ETH-SRB1;g__ETH-SRB1;s__	52.1	1.9	33.33	TRUE	SAMN34048697	GCA_030670735.1
CSMAG_995	d__Bacteria;p__Desulfobacterota;c__Desulfobacteria;o__Desulfobacterales;f__SG8-13;g__;s__	69.19	0.97	0	TRUE	SAMN34048698	GCA_030670715.1
CSMAG_996	d__Bacteria;p__Proteobacteria;c__Gammaproteobacteria;o__SZUA-229;f__SZUA-229;g__GCA-2746365;s__	74.28	5.23	40	TRUE	SAMN34048699	GCA_030670705.1
CSMAG_997	d__Archaea;p__Thermoproteota;c__Bathyarchaeia;o__TCS64;f__TCS64;g__;s__	53.56	2.46	10	TRUE	SAMN34048700	GCA_030670685.1
CSMAG_998	d__Bacteria;p__Myxococcota_A;c__UBA9160;o__SZUA-336;f__SZUA-336;g__SMWZ01;s__	62.44	0	0	TRUE	SAMN34048701	GCA_030673955.1
CSMAG_999	d__Bacteria;p__WOR-3;c__UBA3072;o__UBA3072;f__UBA3072;g__E29-bin14;s__	57.2	0	0	TRUE	SAMN34048702	GCA_030670635.1
CSMAG_1000	d__Bacteria;p__Zixibacteria;c__MSB-5A5;o__UBA10806;f__UBA10806;g__;s__	74.33	1.81	50	TRUE	SAMN34048703	GCA_030670665.1
CSMAG_1001	d__Archaea;p__Thermoproteota;c__Bathyarchaeia;o__B26-1;f__;g__;s__	64.24	0.32	100	TRUE	SAMN34048704	GCA_030670585.1
CSMAG_1002	d__Archaea;p__Thermoproteota;c__Bathyarchaeia;o__;f__;g__;s__	74.08	2.18	50	TRUE	SAMN34048705	GCA_030670615.1
CSMAG_1003	d__Bacteria;p__WOR-3;c__WOR-3;o__SM23-42;f__SM23-42;g__SOIY01;s__	71.03	1.26	0	TRUE	SAMN34048706	GCA_030670605.1
CSMAG_1004	d__Bacteria;p__TA06;c__DG-26;o__E44-bin18;f__;g__;s__	72.54	0	0	TRUE	SAMN34048707	GCA_030670555.1
CSMAG_1005	d__Archaea;p__Nanoarchaeota;c__Nanoarchaeia;o__Woesearchaeales;f__JACPBO01;g__;s__	84.58	2.88	20	TRUE	SAMN34048708	GCA_030670545.1
CSMAG_1006	d__Bacteria;p__Actinobacteriota;c__Humimicrobiia;o__Humimicrobiales;f__Humimicrobiaceae;g__M55B120;s__	55.84	4.55	71.43	TRUE	SAMN34048709	GCA_030670505.1
CSMAG_1007	d__Bacteria;p__VGIX01;c__VGIX01;o__VGIX01;f__VGIX01;g__;s__	64.22	8.64	26.32	TRUE	SAMN34048710	GCA_030670485.1
CSMAG_1008	d__Bacteria;p__Krumholzibacteriota;c__Krumholzibacteria;o__Krumholzibacteriales;f__Krumholzibacteriaceae;g__;s__	61	2.85	40	TRUE	SAMN34048711	GCA_030670495.1
CSMAG_1009	d__Archaea;p__Thermoproteota;c__Bathyarchaeia;o__TCS64;f__TCS64;g__;s__	54.14	4.53	0	TRUE	SAMN34048712	GCA_030670465.1
CSMAG_1010	d__Bacteria;p__Desulfobacterota;c__DSM-4660;o__Desulfatiglandales;f__Desulfatiglandaceae;g__4484-190-2;s__	60.01	6.24	23.08	TRUE	SAMN34048713	GCA_030670445.1
CSMAG_1011	d__Bacteria;p__Chloroflexota;c__Dehalococcoidia;o__GIF9;f__AB-539-J10;g__JADFUZ01;s__	67.16	0.99	0	TRUE	SAMN34048714	GCA_030670425.1
CSMAG_1012	d__Bacteria;p__Acidobacteriota;c__Aminicenantia;o__Aminicenantales;f__Aminicenantaceae;g__;s__	81	2.56	0	TRUE	SAMN34048715	GCA_030670375.1
CSMAG_1013	d__Bacteria;p__UBA3054;c__UBA3054;o__UBA3054;f__B51-G9;g__;s__	59.77	4.56	0	TRUE	SAMN34048716	GCA_030670385.1
CSMAG_1014	d__Bacteria;p__Spirochaetota;c__B62-G9;o__B62-G9;f__B62-G9;g__;s__	92.75	2.8	0	TRUE	SAMN34048717	GCA_030670365.1
CSMAG_1015	d__Archaea;p__Thermoproteota;c__Bathyarchaeia;o__B26-1;f__SOJC01;g__;s__	98.99	2.8	0	TRUE	SAMN34048718	GCA_030670315.1
CSMAG_1016	d__Bacteria;p__TA06_A;c__DG-26_A;o__;f__;g__;s__	68.31	4.95	66.67	TRUE	SAMN34048719	GCA_030670345.1
CSMAG_1017	d__Bacteria;p__Bacteroidota;c__Bacteroidia;o__Bacteroidales;f__VadinHA17;g__JADFUQ01;s__JADFUQ01 sp015222065	52.69	2.48	0	TRUE	SAMN34048720	GCA_030670285.1
CSMAG_1018	d__Bacteria;p__TA06_A;c__DG-26_A;o__SM23-81;f__SM23-81;g__;s__	62.64	2.2	50	TRUE	SAMN34048721	GCA_030670305.1
CSMAG_1019	d__Bacteria;p__Desulfobacterota;c__DSM-4660;o__Desulfatiglandales;f__HGW-15;g__;s__	52.16	1.45	0	TRUE	SAMN34048722	GCA_030670265.1
CSMAG_1020	d__Bacteria;p__Chloroflexota;c__Dehalococcoidia;o__Dehalococcoidales;f__W498;g__W498;s__	50.24	6.38	13.64	TRUE	SAMN34048723	GCA_030670225.1
CSMAG_1021	d__Archaea;p__Thermoproteota;c__Bathyarchaeia;o__TCS64;f__TCS64;g__BS750m-G28;s__	50.62	6.67	14.29	TRUE	SAMN34048724	GCA_030670235.1
CSMAG_1022	d__Bacteria;p__Desulfobacterota;c__Desulfobacteria;o__C00003060;f__C00003060;g__JAFGFW01;s__	50.05	7.52	12	TRUE	SAMN34048725	GCA_030670185.1
CSMAG_1023	d__Archaea;p__Thermoplasmatota;c__Thermoplasmata;o__;f__;g__;s__	53.6	3.59	50	TRUE	SAMN34048726	GCA_030670195.1
CSMAG_1024	d__Bacteria;p__WOR-3;c__WOR-3;o__B3-TA06;f__B3-TA06;g__B3-TA06;s__	94.51	0	0	TRUE	SAMN34048727	GCA_030670165.1
CSMAG_1025	d__Bacteria;p__Sumerlaeota;c__Sumerlaeia;o__MWCT01;f__;g__;s__	56.49	1.8	33.33	TRUE	SAMN34048728	GCA_030670125.1
CSMAG_1026	d__Bacteria;p__Desulfobacterota;c__Dissulfuribacteria;o__Dissulfuribacterales;f__UBA3076;g__UBA3076;s__	54.15	1.36	75	TRUE	SAMN34048729	GCA_030670095.1
CSMAG_1027	d__Bacteria;p__Acidobacteriota;c__Aminicenantia;o__Aminicenantales;f__Aminicenantaceae;g__SOIV01;s__SOIV01 sp004377005	87.81	1.71	50	TRUE	SAMN34048730	GCA_030670135.1
CSMAG_1028	d__Archaea;p__Aenigmatarchaeota;c__Aenigmatarchaeia;o__QMZP01;f__QMZP01;g__;s__	88.79	0.93	0	TRUE	SAMN34048731	GCA_030670085.1
CSMAG_1029	d__Archaea;p__Asgardarchaeota;c__Thorarchaeia;o__Thorarchaeales;f__Thorarchaeaceae;g__WTCK01;s__	52.14	6.15	45.45	TRUE	SAMN34048732	GCA_030670065.1
CSMAG_1030	d__Bacteria;p__TA06_A;c__DG-26_A;o__;f__;g__;s__	85.71	1.3	66.67	TRUE	SAMN34048733	GCA_030670005.1
CSMAG_1031	d__Archaea;p__Thermoproteota;c__Bathyarchaeia;o__TCS64;f__TCS64;g__;s__	77.18	2.02	66.67	TRUE	SAMN34048734	GCA_030670015.1
CSMAG_1032	d__Bacteria;p__Planctomycetota;c__DTLF01;o__DTLF01;f__;g__;s__	58.22	6.43	21.05	TRUE	SAMN34048735	GCA_030670045.1
CSMAG_1033	d__Bacteria;p__JABMQX01;c__JABMQX01;o__JABMQX01;f__JAFGEW01;g__JAFGEW01;s__	69.36	0.72	50	TRUE	SAMN34048736	GCA_030669985.1
CSMAG_1034	d__Archaea;p__Thermoplasmatota;c__E2;o__UBA202;f__;g__;s__	68.98	4	0	TRUE	SAMN34048737	GCA_030669935.1
CSMAG_1035	d__Bacteria;p__Chloroflexota;c__Anaerolineae;o__JAFGEY01;f__;g__;s__	50.14	5.3	0	TRUE	SAMN34048738	GCA_030669965.1
CSMAG_1036	d__Bacteria;p__TA06;c__DG-26;o__E44-bin18;f__;g__;s__	80.36	0.1	0	TRUE	SAMN34048739	GCA_030669925.1
CSMAG_1037	d__Bacteria;p__Planctomycetota;c__Phycisphaerae;o__Sedimentisphaerales;f__SG8-4;g__CS2-K091;s__	50.17	9.56	16.67	TRUE	SAMN34048740	GCA_030669885.1
CSMAG_1038	d__Bacteria;p__Chloroflexota;c__Dehalococcoidia;o__GIF9;f__AB-539-J10;g__JADFUZ01;s__JADFUZ01 sp015222295	83.17	0	0	TRUE	SAMN34048741	GCA_030669895.1
CSMAG_1039	d__Bacteria;p__Zixibacteria;c__MSB-5A5;o__DG-27;f__DG-27;g__DG-27;s__	90.05	2.2	50	TRUE	SAMN34048742	GCA_030669865.1
CSMAG_1040	d__Bacteria;p__Desulfobacterota;c__Dissulfuribacteria;o__Dissulfuribacterales;f__UBA3076;g__UBA3076;s__	60.67	3.57	71.43	TRUE	SAMN34048743	GCA_030669835.1
CSMAG_1041	d__Archaea;p__Thermoproteota;c__Bathyarchaeia;o__B26-1;f__UBA233;g__SOJA01;s__	66.12	7.48	0	TRUE	SAMN34048744	GCA_030669825.1
CSMAG_1042	d__Bacteria;p__WOR-3;c__UBA3073;o__UBA3073;f__UBA3073;g__;s__	68.97	0.1	0	TRUE	SAMN34048745	GCA_030669765.1
CSMAG_1043	d__Bacteria;p__Chloroflexota;c__Anaerolineae;o__UBA1429;f__UBA1429;g__;s__	67.6	4.04	50	TRUE	SAMN34048746	GCA_030669795.1
CSMAG_1044	d__Bacteria;p__Chloroflexota;c__Anaerolineae;o__Anaerolineales;f__UBA4823;g__9FT-COMBO-55-16;s__	67.88	1.82	0	TRUE	SAMN34048747	GCA_030669775.1
CSMAG_1045	d__Archaea;p__Halobacteriota;c__Syntropharchaeia;o__ANME-1;f__ANME-1;g__QENJ01;s__	54.34	5.23	20	TRUE	SAMN34048748	GCA_030669735.1
CSMAG_1046	d__Archaea;p__Halobacteriota;c__Methanoliparia;o__Methanoliparales;f__Methanoliparaceae;g__Methanolliviera;s__	50.89	2.04	0	TRUE	SAMN34048749	GCA_030669725.1
CSMAG_1047	d__Archaea;p__Thermoproteota;c__Bathyarchaeia;o__B26-1;f__BA1;g__SOJZ01;s__	62.77	1.87	33.33	TRUE	SAMN34048750	GCA_030669695.1
CSMAG_1048	d__Bacteria;p__Patescibacteria;c__UBA1384;o__JAHJRZ01;f__;g__;s__	75.71	0	0	TRUE	SAMN34048751	GCA_030669675.1
CSMAG_1049	d__Bacteria;p__Armatimonadota;c__UBA5377;o__UBA5377;f__UBA5352;g__;s__	68.81	1.03	100	TRUE	SAMN34048752	GCA_030669665.1
CSMAG_1050	d__Bacteria;p__Armatimonadota;c__UBA5377;o__UBA5377;f__UBA11051;g__UBA11051;s__	59.18	4.9	71.43	TRUE	SAMN34048753	GCA_030669635.1
CSMAG_1051	d__Archaea;p__Asgardarchaeota;c__Thorarchaeia;o__Thorarchaeales;f__Thorarchaeaceae;g__WTCK01;s__	90.12	3.27	25	TRUE	SAMN34048754	GCA_030669595.1
CSMAG_1052	d__Bacteria;p__TA06_A;c__DG-26_A;o__;f__;g__;s__	51.63	3.67	5.88	TRUE	SAMN34048755	GCA_030669625.1
CSMAG_1053	d__Bacteria;p__Acidobacteriota;c__Aminicenantia;o__Aminicenantales;f__Aminicenantaceae;g__;s__	85.93	0.91	50	TRUE	SAMN34048756	GCA_030669585.1
CSMAG_1054	d__Bacteria;p__Aerophobota;c__Aerophobia;o__Aerophobales;f__;g__;s__	69.85	2.35	33.33	TRUE	SAMN34048757	GCA_030669565.1
CSMAG_1055	d__Bacteria;p__Bacteroidota;c__Bacteroidia;o__Bacteroidales;f__VadinHA17;g__;s__	53.99	0.32	0	TRUE	SAMN34048758	GCA_030669545.1
CSMAG_1056	d__Archaea;p__Thermoproteota;c__Bathyarchaeia;o__B25;f__B25;g__;s__	71.04	1.94	0	TRUE	SAMN34048759	GCA_030669485.1
CSMAG_1057	d__Bacteria;p__Desulfobacterota;c__Desulfobacteria;o__Desulfobacterales;f__ETH-SRB1;g__Desulfaltia;s__	52.83	7.37	72.22	TRUE	SAMN34048760	GCA_030669475.1
CSMAG_1058	d__Bacteria;p__Desulfobacterota;c__Desulfobacteria;o__Desulfobacterales;f__ETH-SRB1;g__;s__	55.51	0.22	16.67	TRUE	SAMN34048761	GCA_030669465.1
CSMAG_1059	d__Bacteria;p__Chloroflexota;c__Dehalococcoidia;o__GIF9;f__AB-539-J10;g__;s__	64.19	0.99	0	TRUE	SAMN34048762	GCA_030669525.1
CSMAG_1060	d__Bacteria;p__Latescibacterota;c__MVCY01;o__MVCY01;f__MVCY01;g__MVCY01;s__	66.54	2.95	90	TRUE	SAMN34048763	GCA_030669445.1
CSMAG_1061	d__Bacteria;p__Proteobacteria;c__Alphaproteobacteria;o__Rhizobiales;f__Methyloligellaceae;g__Methyloceanibacter;s__	60.07	0.67	0	TRUE	SAMN34048764	GCA_030669365.1
CSMAG_1062	d__Bacteria;p__Desulfobacterota;c__Desulfobacteria;o__Desulfobacterales;f__ETH-SRB1;g__Desulfaltia;s__	52.73	6.74	56.25	TRUE	SAMN34048765	GCA_030669395.1
CSMAG_1063	d__Bacteria;p__Planctomycetota;c__DTLF01;o__DTLF01;f__;g__;s__	93.01	1.81	0	TRUE	SAMN34048766	GCA_030669415.1
CSMAG_1064	d__Bacteria;p__Proteobacteria;c__Gammaproteobacteria;o__Enterobacterales;f__Enterobacteriaceae;g__Salmonella;s__Salmonella enterica	95.63	0.59	62.5	TRUE	SAMN34048767	GCA_030669375.1
CSMAG_1065	d__Bacteria;p__Acidobacteriota;c__Aminicenantia;o__Aminicenantales;f__Aminicenantaceae;g__;s__	87.01	1.71	0	TRUE	SAMN34048768	GCA_030669305.1
CSMAG_1066	d__Archaea;p__Thermoproteota;c__Bathyarchaeia;o__B26-1;f__UBA233;g__SOJA01;s__	58.17	7.48	27.27	TRUE	SAMN34048769	GCA_030669325.1
CSMAG_1067	d__Bacteria;p__Proteobacteria;c__Gammaproteobacteria;o__Enterobacterales;f__Enterobacteriaceae;g__Escherichia;s__Escherichia coli	95.38	1.87	55.56	TRUE	SAMN34048770	GCA_030669275.1
CSMAG_1068	d__Bacteria;p__Proteobacteria;c__Alphaproteobacteria;o__Rhizobiales;f__Methyloligellaceae;g__Methyloceanibacter;s__	88.7	1.04	40	TRUE	SAMN34048771	GCA_030669345.1
CSMAG_1069	d__Bacteria;p__Desulfobacterota;c__DSM-4660;o__Desulfatiglandales;f__B25-G16;g__B33-G16;s__	60.64	1.02	66.67	TRUE	SAMN34048772	GCA_030669265.1
CSMAG_1070	d__Bacteria;p__Desulfobacterota;c__DSM-4660;o__Desulfatiglandales;f__Desulfatiglandaceae;g__4484-190-2;s__	55.61	2.6	83.33	TRUE	SAMN34048773	GCA_030669175.1
CSMAG_1071	d__Bacteria;p__Desulfobacterota;c__DSM-4660;o__Desulfatiglandales;f__B25-G16;g__B33-G16;s__	51.54	0.97	50	TRUE	SAMN34048774	GCA_030669245.1
CSMAG_1072	d__Archaea;p__Nanoarchaeota;c__Nanoarchaeia;o__B33-G15;f__;g__;s__	84.11	0.93	100	TRUE	SAMN34048775	GCA_030669205.1
CSMAG_1073	d__Bacteria;p__Cloacimonadota;c__Cloacimonadia;o__Cloacimonadales;f__TCS61;g__JACNIV01;s__	54.18	2.88	14.29	TRUE	SAMN34048776	GCA_030669165.1
CSMAG_1074	d__Archaea;p__Thermoplasmatota;c__EX4484-6;o__EX4484-6;f__;g__;s__	56.6	9.46	0	TRUE	SAMN34048777	GCA_030669185.1
CSMAG_1075	d__Archaea;p__Thermoproteota;c__Bathyarchaeia;o__TCS64;f__TCS64;g__RBG-16-57-9;s__	91.59	3.58	33.33	TRUE	SAMN34048778	GCA_030669135.1
CSMAG_1076	d__Bacteria;p__Desulfobacterota;c__DSM-4660;o__Desulfatiglandales;f__B25-G16;g__B33-G16;s__	59.09	2.08	14.29	TRUE	SAMN34048779	GCA_030669095.1
CSMAG_1077	d__Bacteria;p__Desulfobacterota;c__Desulfobacteria;o__Desulfobacterales;f__ETH-SRB1;g__ETH-SRB1;s__	59.06	3.73	18.18	TRUE	SAMN34048780	GCA_030669065.1
CSMAG_1078	d__Bacteria;p__Planctomycetota;c__Phycisphaerae;o__FEN-1346;f__FEN-1346;g__BS750m-G62;s__	50.94	7.95	25	TRUE	SAMN34048781	GCA_030669125.1
CSMAG_1079	d__Bacteria;p__RBG-13-66-14;c__B26-G2;o__B26-G2;f__;g__;s__	63.11	0	0	TRUE	SAMN34048782	GCA_030669085.1
CSMAG_1080	d__Bacteria;p__Patescibacteria;c__Paceibacteria;o__Paceibacterales;f__PETJ01;g__PETJ01;s__	57.14	3.09	50	TRUE	SAMN34048783	GCA_030669025.1
CSMAG_1081	d__Bacteria;p__JABMQX01;c__JABMQX01;o__JABMQX01;f__JABMQX01;g__JABMQX01;s__	59.26	7.32	29.41	TRUE	SAMN34048784	GCA_030669045.1
CSMAG_1082	d__Bacteria;p__Aerophobota;c__Aerophobia;o__Aerophobales;f__AE-B3A;g__AE-B3B;s__	79.66	2.85	75	TRUE	SAMN34048785	GCA_030668965.1
CSMAG_1083	d__Archaea;p__Halobacteriota;c__Methanosarcinia;o__Methanosarcinales;f__Methanocomedenaceae;g__Methanocomedens;s__Methanocomedens sp009649835	52.84	3.3	73.33	TRUE	SAMN34048786	GCA_030668995.1
CSMAG_1084	d__Archaea;p__Thermoplasmatota;c__Thermoplasmata;o__;f__;g__;s__	53.68	6.52	81.82	TRUE	SAMN34048787	GCA_030668985.1
CSMAG_1085	d__Bacteria;p__Aerophobota;c__Aerophobia;o__Aerophobales;f__AE-B3A;g__AE-B3A;s__	51.48	2.15	0	TRUE	SAMN34048788	GCA_030668945.1
CSMAG_1086	d__Archaea;p__Halobacteriota;c__Syntropharchaeia;o__ANME-1;f__ANME-1;g__QENH01;s__	60.03	6.05	72.73	TRUE	SAMN34048789	GCA_030668925.1
CSMAG_1087	d__Archaea;p__Methanobacteriota_B;c__Thermococci;o__Methanofastidiosales;f__B48-G16;g__B48-G16;s__	64.22	1.31	33.33	TRUE	SAMN34048790	GCA_030668905.1
CSMAG_1088	d__Archaea;p__Asgardarchaeota;c__Heimdallarchaeia;o__UBA460;f__UBA460;g__UBA460;s__	92.95	3.27	0	TRUE	SAMN34048791	GCA_030668875.1
CSMAG_1089	d__Bacteria;p__Aerophobota;c__Aerophobia;o__Aerophobales;f__B47-G16;g__;s__	66.07	8.62	0	TRUE	SAMN34048792	GCA_030668845.1
CSMAG_1090	d__Archaea;p__Asgardarchaeota;c__Heimdallarchaeia;o__UBA460;f__UBA460;g__UBA460;s__	91.12	1.87	0	TRUE	SAMN34048793	GCA_030668825.1
CSMAG_1091	d__Bacteria;p__Desulfobacterota;c__Desulfobacteria;o__C00003060;f__C00003060;g__C00003060;s__	62.63	1.29	50	TRUE	SAMN34048794	GCA_030668805.1
CSMAG_1092	d__Bacteria;p__Acidobacteriota;c__Aminicenantia;o__Aminicenantales;f__Aminicenantaceae;g__Aminicenans;s__Aminicenans sakinawicola	82.31	2.56	50	TRUE	SAMN34048795	GCA_030668785.1
CSMAG_1093	d__Bacteria;p__Armatimonadota;c__CAIYQO01;o__WVXJ01;f__DTIZ01;g__;s__	58.02	0.93	0	TRUE	SAMN34048796	GCA_030668755.1
CSMAG_1094	d__Bacteria;p__Chloroflexota;c__Dehalococcoidia;o__Dehalococcoidales;f__;g__;s__	50.31	9.59	6.25	TRUE	SAMN34048797	GCA_030668865.1
CSMAG_1095	d__Bacteria;p__Campylobacterota;c__Desulfurellia;o__;f__;g__;s__	94.31	0.41	0	TRUE	SAMN34048798	GCA_030668685.1
CSMAG_1096	d__Bacteria;p__WOR-3;c__UBA3073;o__UBA3073;f__UBA3073;g__UBA3073;s__UBA3073 sp002366725	79.07	1.2	0	TRUE	SAMN34048799	GCA_030668745.1
CSMAG_1097	d__Bacteria;p__Chloroflexota;c__Anaerolineae;o__B4-G1;f__B4-G1;g__BS750m-G37;s__	66.21	2.25	42.86	TRUE	SAMN34048800	GCA_030668725.1
CSMAG_1098	d__Bacteria;p__WOR-3;c__UBA3072;o__UBA3072;f__UBA3072;g__E29-bin14;s__	96.54	0	0	TRUE	SAMN34048801	GCA_030668705.1
CSMAG_1099	d__Archaea;p__Thermoproteota;c__Bathyarchaeia;o__B26-1;f__UBA233;g__;s__	82.24	0.07	0	TRUE	SAMN34048802	GCA_030668645.1
CSMAG_1100	d__Archaea;p__Micrarchaeota;c__Micrarchaeia;o__Anstonellales;f__Bilamarchaeaceae;g__;s__	83.88	0.07	0	TRUE	SAMN34048803	GCA_030668565.1
CSMAG_1101	d__Bacteria;p__Chloroflexota;c__Anaerolineae;o__Anaerolineales;f__E44-bin32;g__;s__	81.18	3.64	0	TRUE	SAMN34048804	GCA_030673085.1
CSMAG_1102	d__Bacteria;p__Acidobacteriota;c__Aminicenantia;o__Aminicenantales;f__Aminicenantaceae;g__SOIV01;s__SOIV01 sp004377005	88.66	4.27	40	TRUE	SAMN34048805	GCA_030673045.1
CSMAG_1103	d__Bacteria;p__Planctomycetota;c__Planctomycetia;o__Pirellulales;f__Thermoguttaceae;g__;s__	51.96	2.75	25	TRUE	SAMN34048806	GCA_030673055.1
CSMAG_1104	d__Bacteria;p__Planctomycetota;c__B129-G9;o__B129-G9;f__B129-G9;g__B129-G9;s__	64.86	4.08	40	TRUE	SAMN34048807	GCA_030673015.1
CSMAG_1105	d__Bacteria;p__Planctomycetota;c__Phycisphaerae;o__SM23-33;f__SM23-33;g__;s__	86.36	0.21	50	TRUE	SAMN34048808	GCA_030673005.1
CSMAG_1106	d__Bacteria;p__TA06_A;c__DG-26_A;o__;f__;g__;s__	67.02	7.54	13.33	TRUE	SAMN34048809	GCA_030672985.1
CSMAG_1107	d__Archaea;p__Thermoplasmatota;c__E2;o__UBA202;f__;g__;s__	74.09	8.23	78.57	TRUE	SAMN34048810	GCA_030672965.1
CSMAG_1108	d__Archaea;p__Thermoproteota;c__Bathyarchaeia;o__B26-1;f__UBA233;g__;s__	77.71	0.93	100	TRUE	SAMN34048811	GCA_030672945.1
CSMAG_1109	d__Archaea;p__Thermoplasmatota;c__Thermoplasmata;o__;f__;g__;s__	56.25	4.06	50	TRUE	SAMN34048812	GCA_030672925.1
CSMAG_1110	d__Archaea;p__Aenigmatarchaeota;c__Aenigmatarchaeia;o__QMZP01;f__QMZP01;g__;s__	76.35	0.93	0	TRUE	SAMN34048813	GCA_030672885.1
CSMAG_1111	d__Bacteria;p__Zixibacteria;c__MSB-5A5;o__MSB-5A5;f__SM1-73;g__SM23-73-3;s__	74.57	0.47	0	TRUE	SAMN34048814	GCA_030672895.1
CSMAG_1112	d__Bacteria;p__NPL-UPA2;c__NPL-UPA2;o__;f__;g__;s__	66.86	3.29	100	TRUE	SAMN34048815	GCA_030672865.1
CSMAG_1113	d__Bacteria;p__Actinobacteriota;c__Actinomycetia;o__Mycobacteriales;f__Mycobacteriaceae;g__Mycobacterium;s__	55.08	5.37	58.33	TRUE	SAMN34048816	GCA_030672845.1
CSMAG_1114	d__Bacteria;p__Krumholzibacteriota;c__Krumholzibacteria;o__Krumholzibacteriales;f__Krumholzibacteriaceae;g__;s__	89.91	2.56	33.33	TRUE	SAMN34048817	GCA_030672805.1
CSMAG_1115	d__Archaea;p__Halobacteriota;c__Syntropharchaeia;o__ANME-1;f__ANME-1;g__QENJ01;s__	54.14	4.79	9.09	TRUE	SAMN34048818	GCA_030672785.1
CSMAG_1116	d__Bacteria;p__Desulfobacterota;c__Desulfobacteria;o__Desulfobacterales;f__ETH-SRB1;g__Desulfaltia;s__	53.07	1.95	91.67	TRUE	SAMN34048819	GCA_030672765.1
CSMAG_1117	d__Bacteria;p__Chloroflexota;c__Dehalococcoidia;o__GIF9;f__AB-539-J10;g__E44-bin10;s__	52.15	0.99	0	TRUE	SAMN34048820	GCA_030672745.1
CSMAG_1118	d__Bacteria;p__Armatimonadota;c__UBA5377;o__UBA5377;f__UBA5352;g__;s__	69.75	1.81	83.33	TRUE	SAMN34048821	GCA_030672795.1
CSMAG_1119	d__Bacteria;p__AABM5-125-24;c__AABM5-125-24;o__AABM5-125-24;f__AABM5-125-24;g__JABMRV01;s__	58.48	0.23	0	TRUE	SAMN34048822	GCA_030672725.1
CSMAG_1120	d__Archaea;p__Halobacteriota;c__Methanosarcinia;o__Methanosarcinales;f__Methanogasteraceae;g__Methanogaster;s__	53.97	6.06	76.47	TRUE	SAMN34048823	GCA_030672705.1
CSMAG_1121	d__Bacteria;p__Planctomycetota;c__DG-23;o__;f__;g__;s__	63.31	1.58	33.33	TRUE	SAMN34048824	GCA_030672655.1
CSMAG_1122	d__Archaea;p__Thermoplasmatota;c__E2;o__DHVEG-1;f__DHVEG-1;g__;s__	75.28	3.6	16.67	TRUE	SAMN34048825	GCA_030672685.1
CSMAG_1123	d__Bacteria;p__Cloacimonadota;c__Cloacimonadia;o__JGIOTU-2;f__JGIOTU-2;g__JACNFI01;s__	65.93	0.8	66.67	TRUE	SAMN34048826	GCA_030672645.1
CSMAG_1124	d__Bacteria;p__WOR-3;c__WOR-3;o__SM23-42;f__SM23-42;g__SOIY01;s__	56.59	6.59	37.5	TRUE	SAMN34048827	GCA_030672615.1
CSMAG_1125	d__Archaea;p__Thermoproteota;c__Bathyarchaeia;o__B26-1;f__SOJC01;g__SOJC01;s__SOJC01 sp004376645	90.78	0.97	0	TRUE	SAMN34048828	GCA_030672565.1
CSMAG_1126	d__Bacteria;p__Desulfobacterota;c__Desulfobacteria;o__C00003060;f__C00003106;g__;s__	72.66	0.68	100	TRUE	SAMN34048829	GCA_030672555.1
CSMAG_1127	d__Archaea;p__Halobacteriota;c__Methanosarcinia;o__Methanosarcinales;f__Methanogasteraceae;g__Methanogaster;s__	72.54	2.06	20	TRUE	SAMN34048830	GCA_030672605.1
CSMAG_1128	d__Bacteria;p__Aerophobota;c__Aerophobia;o__Aerophobales;f__Aerophobaceae;g__Aerophobus;s__	91.53	0.85	0	TRUE	SAMN34048831	GCA_030672545.1
CSMAG_1129	d__Archaea;p__Thermoproteota;c__Bathyarchaeia;o__B26-1;f__UBA233;g__SOJA01;s__	50.47	1.94	33.33	TRUE	SAMN34048832	GCA_030672525.1
CSMAG_1130	d__Bacteria;p__Desulfobacterota;c__DSM-4660;o__Desulfatiglandales;f__B25-G16;g__B33-G16;s__	56.8	1.08	33.33	TRUE	SAMN34048833	GCA_030672485.1
CSMAG_1131	d__Archaea;p__Thermoproteota;c__Bathyarchaeia;o__B26-1;f__UBA233;g__;s__	80.92	1.4	50	TRUE	SAMN34048834	GCA_030672475.1
CSMAG_1132	d__Bacteria;p__Desulfobacterota;c__BSN033;o__WVXP01;f__;g__;s__	75.08	3.27	28.57	TRUE	SAMN34048835	GCA_030672465.1
CSMAG_1133	d__Bacteria;p__Aerophobota;c__Aerophobia;o__Aerophobales;f__AE-B3A;g__AE-B3B;s__	55.17	0	0	TRUE	SAMN34048836	GCA_030672445.1
CSMAG_1134	d__Archaea;p__Thermoproteota;c__Bathyarchaeia;o__B26-1;f__BA1;g__B1-G15;s__	83.73	1.87	0	TRUE	SAMN34048837	GCA_030672415.1
CSMAG_1135	d__Archaea;p__Thermoplasmatota;c__Thermoplasmata;o__SG8-5;f__;g__;s__	79.2	0.8	0	TRUE	SAMN34048838	GCA_030672365.1
CSMAG_1136	d__Bacteria;p__Desulfobacterota;c__BSN033;o__B13-G15;f__RBG-16-54-18;g__;s__	89.03	1.94	0	TRUE	SAMN34048839	GCA_030672385.1
CSMAG_1137	d__Archaea;p__Halobacteriota;c__Methanosarcinia;o__Methanosarcinales;f__Methanogasteraceae;g__Methanogaster;s__	82.3	3.27	28.57	TRUE	SAMN34048840	GCA_030672345.1
CSMAG_1138	d__Archaea;p__Aenigmatarchaeota;c__Aenigmatarchaeia;o__CG10238-14;f__CG10238-14;g__;s__	64.02	0.93	0	TRUE	SAMN34048841	GCA_030672375.1
CSMAG_1139	d__Archaea;p__Aenigmatarchaeota;c__Aenigmatarchaeia;o__QMZP01;f__QMZP01;g__;s__	67.25	3.12	50	TRUE	SAMN34048842	GCA_030672315.1
CSMAG_1140	d__Archaea;p__Thermoplasmatota;c__E2;o__DHVEG-1;f__DHVEG-1;g__SG8-52-3;s__	95.6	4.37	0	TRUE	SAMN34048843	GCA_030672305.1
CSMAG_1141	d__Archaea;p__Hadarchaeota;c__Hadarchaeia;o__Hadarchaeales;f__Hadarchaeaceae;g__DG-33;s__	75.33	3.6	33.33	TRUE	SAMN34048844	GCA_030672285.1
CSMAG_1142	d__Archaea;p__Asgardarchaeota;c__Heimdallarchaeia;o__UBA460;f__UBA460;g__UBA460;s__UBA460 sp001940755	50.5	0.47	0	TRUE	SAMN34048845	GCA_030672245.1
CSMAG_1143	d__Bacteria;p__Ratteibacteria;c__UBA8468;o__UBA8468;f__UBA8468;g__;s__	90.73	3.32	50	TRUE	SAMN34048846	GCA_030672255.1
CSMAG_1144	d__Bacteria;p__Planctomycetota;c__B129-G9;o__B129-G9;f__B129-G9;g__B129-G9;s__	60.41	0	0	TRUE	SAMN34048847	GCA_030672205.1
CSMAG_1145	d__Bacteria;p__Chloroflexota;c__Dehalococcoidia;o__Dehalococcoidales;f__ARS1013;g__ARS1013;s__	63.37	2.25	0	TRUE	SAMN34048848	GCA_030672225.1
CSMAG_1146	d__Archaea;p__Thermoproteota;c__Bathyarchaeia;o__B26-1;f__SOJC01;g__;s__	53.03	5.21	0	TRUE	SAMN34048849	GCA_030605005.1
CSMAG_1147	d__Bacteria;p__Gemmatimonadota;c__Glassbacteria;o__GWA2-58-10;f__GWA2-58-10;g__;s__	85.65	2.2	100	TRUE	SAMN34048850	GCA_030604975.1
CSMAG_1148	d__Bacteria;p__Deferribacterota;c__Deferribacteres;o__Deferribacterales;f__Denitrovibrionaceae;g__Geovibrio;s__	81.45	1.72	0	TRUE	SAMN34048851	GCA_030604925.1
CSMAG_1149	d__Bacteria;p__Proteobacteria;c__Alphaproteobacteria;o__Rhizobiales;f__Methyloligellaceae;g__Methyloceanibacter;s__Methyloceanibacter sp002390155	78.36	0.3	50	TRUE	SAMN34048852	GCA_030604965.1
CSMAG_1150	d__Bacteria;p__Planctomycetota;c__DG-23;o__SLPQ01;f__;g__;s__	78.34	2.38	75	TRUE	SAMN34048853	GCA_030604945.1
CSMAG_1151	d__Bacteria;p__Proteobacteria;c__Alphaproteobacteria;o__Rhodospirillales;f__Rhodospirillaceae;g__Alpha-05;s__	98.51	1.16	0	TRUE	SAMN34048854	GCA_030604885.1
CSMAG_1152	d__Bacteria;p__Verrucomicrobiota;c__Verrucomicrobiae;o__Opitutales;f__Opitutaceae;g__IMCC26134_A;s__	61.4	0	0	TRUE	SAMN34048855	GCA_030604905.1
CSMAG_1153	d__Bacteria;p__Chloroflexota;c__Dehalococcoidia;o__E44-bin15;f__E44-bin15;g__JADFVG01;s__	83.83	0	0	TRUE	SAMN34048856	GCA_030604825.1
CSMAG_1154	d__Bacteria;p__Firmicutes;c__Bacilli;o__Erysipelotrichales;f__Erysipelotrichaceae;g__UBA2212;s__	96.7	0.94	0	TRUE	SAMN34048857	GCA_030604855.1
CSMAG_1155	d__Bacteria;p__Patescibacteria;c__Microgenomatia;o__;f__;g__;s__	51.42	5.43	4.76	TRUE	SAMN34048858	GCA_030604845.1
CSMAG_1156	d__Bacteria;p__Chloroflexota;c__Dehalococcoidia;o__GIF9;f__UBA5620;g__;s__	66.5	0.99	100	TRUE	SAMN34048859	GCA_030604795.1
CSMAG_1157	d__Bacteria;p__Proteobacteria;c__Alphaproteobacteria;o__Rhodobacterales;f__Rhodobacteraceae;g__Paracoccus;s__	97.16	0.15	0	TRUE	SAMN34048860	GCA_030604785.1
CSMAG_1158	d__Bacteria;p__Proteobacteria;c__Gammaproteobacteria;o__Burkholderiales;f__Rhodocyclaceae;g__Azoarcus_F;s__	97.41	3.3	18.75	TRUE	SAMN34048861	GCA_030604735.1
CSMAG_1159	d__Bacteria;p__Bacteroidota;c__Bacteroidia;o__Bacteroidales;f__Marinilabiliaceae;g__Alkaliflexus;s__	55.49	0	0	TRUE	SAMN34048862	GCA_030604725.1
CSMAG_1160	d__Bacteria;p__Desulfobacterota;c__Desulfuromonadia;o__Desulfuromonadales;f__JACZKF01;g__JACZKF01;s__	93.23	0	0	TRUE	SAMN34048863	GCA_030604755.1
CSMAG_1161	d__Bacteria;p__Bipolaricaulota;c__Bipolaricaulia;o__UBA7950;f__UBA9294;g__;s__	65.16	8.63	0	TRUE	SAMN34048864	GCA_030604675.1
CSMAG_1162	d__Bacteria;p__Proteobacteria;c__Gammaproteobacteria;o__Burkholderiales;f__Rhodocyclaceae;g__Thauera_A;s__Thauera_A sp014489115	91.4	2.65	54.55	TRUE	SAMN34048865	GCA_030604685.1
CSMAG_1163	d__Bacteria;p__Desulfobacterota;c__Desulfobacteria;o__Desulfobacterales;f__UBA11574;g__;s__	94.48	1.83	0	TRUE	SAMN34048866	GCA_030604635.1
CSMAG_1164	d__Bacteria;p__Desulfobacterota;c__DTXE01;o__DTXE01;f__DTXE01;g__DTXE01;s__	53.43	0.65	0	TRUE	SAMN34048867	GCA_030604665.1
CSMAG_1165	d__Bacteria;p__Aerophobota;c__Aerophobia;o__Aerophobales;f__;g__;s__	72.39	2.55	0	TRUE	SAMN34048868	GCA_030604625.1
CSMAG_1166	d__Bacteria;p__NPL-UPA2;c__NPL-UPA2;o__;f__;g__;s__	61.28	7.85	28.57	TRUE	SAMN34048869	GCA_030604605.1
CSMAG_1167	d__Bacteria;p__Planctomycetota;c__Brocadiae;o__SM23-32;f__SM23-32;g__SM23-32;s__	71.85	3.64	40	TRUE	SAMN34048870	GCA_030604585.1
CSMAG_1168	d__Bacteria;p__Planctomycetota;c__Phycisphaerae;o__Sedimentisphaerales;f__SG8-4;g__;s__	78.41	1.14	0	TRUE	SAMN34048871	GCA_030604525.1
CSMAG_1169	d__Bacteria;p__Planctomycetota;c__DG-23;o__DG-23;f__DG-23;g__DG-23;s__	63.47	1.77	66.67	TRUE	SAMN34048872	GCA_030604535.1
CSMAG_1170	d__Bacteria;p__Desulfobacterota;c__Desulfobacteria;o__Desulfobacterales;f__ETH-SRB1;g__;s__	57.1	0.65	0	TRUE	SAMN34048873	GCA_030604545.1
CSMAG_1171	d__Bacteria;p__SM23-31;c__SM23-31;o__B21-G16;f__;g__;s__	65.12	0.06	0	TRUE	SAMN34048874	GCA_030604505.1
CSMAG_1172	d__Bacteria;p__CAIJMQ01;c__CAIJMQ01;o__CAIJMQ01;f__CAIJMQ01;g__;s__	53.66	1.12	100	TRUE	SAMN34048875	GCA_030604485.1
CSMAG_1173	d__Bacteria;p__Planctomycetota;c__Phycisphaerae;o__SM23-33;f__SM23-33;g__;s__	53.86	9.92	25	TRUE	SAMN34048876	GCA_030604465.1
CSMAG_1174	d__Archaea;p__Thermoproteota;c__Bathyarchaeia;o__B26-1;f__;g__;s__	63.64	1.87	0	TRUE	SAMN34048877	GCA_030604425.1
CSMAG_1175	d__Bacteria;p__Chloroflexota;c__Dehalococcoidia;o__RBG-13-53-26;f__RBG-13-53-26;g__;s__	50.24	0.99	0	TRUE	SAMN34048878	GCA_030604435.1
CSMAG_1176	d__Bacteria;p__Armatimonadota;c__UBA5377;o__UBA5377;f__UBA11051;g__JAAYSP01;s__	94.44	1.23	0	TRUE	SAMN34048879	GCA_030604405.1
CSMAG_1177	d__Archaea;p__Thermoproteota;c__Bathyarchaeia;o__TCS64;f__TCS64;g__;s__	54.6	2.8	50	TRUE	SAMN34048880	GCA_030604365.1
CSMAG_1178	d__Bacteria;p__Chloroflexota;c__Anaerolineae;o__UBA7937;f__B3-Chlor;g__B3-Chlor;s__	52.72	8.24	9.52	TRUE	SAMN34048881	GCA_030604385.1
CSMAG_1179	d__Bacteria;p__Desulfobacterota;c__Desulfobulbia;o__Desulfobulbales;f__Desulfocapsaceae;g__Desulfofustis;s__	56.72	0.6	0	TRUE	SAMN34048882	GCA_030604345.1
CSMAG_1180	d__Bacteria;p__TA06_A;c__DG-26_A;o__;f__;g__;s__	73.3	4.5	83.33	TRUE	SAMN34048883	GCA_030604325.1
CSMAG_1181	d__Bacteria;p__Chloroflexota;c__Dehalococcoidia;o__GIF9;f__AB-539-J10;g__JADFUX01;s__	56.52	0.99	0	TRUE	SAMN34048884	GCA_030604285.1
CSMAG_1182	d__Archaea;p__Asgardarchaeota;c__Heimdallarchaeia;o__;f__;g__;s__	54.53	1.71	66.67	TRUE	SAMN34048885	GCA_030604305.1
CSMAG_1183	d__Bacteria;p__Proteobacteria;c__Gammaproteobacteria;o__Burkholderiales;f__Rhodocyclaceae;g__UBA2357;s__	95	2.45	75	TRUE	SAMN34048886	GCA_030604265.1
CSMAG_1184	d__Bacteria;p__Actinobacteriota;c__Aquicultoria;o__SURF-47;f__;g__;s__	74.39	3.63	75	TRUE	SAMN34048887	GCA_030604235.1
CSMAG_1185	d__Bacteria;p__Desulfobacterota;c__Desulfuromonadia;o__Desulfuromonadales;f__Geoalkalibacteraceae;g__Geoalkalibacter;s__	95.19	0.65	100	TRUE	SAMN34048888	GCA_030604225.1
CSMAG_1186	d__Bacteria;p__Spirochaetota;c__Spirochaetia;o__SZUA-6;f__DRHE01;g__DRHE01;s__	97.99	0.4	0	TRUE	SAMN34048889	GCA_030604195.1
CSMAG_1187	d__Bacteria;p__Bacteroidota;c__Bacteroidia;o__Bacteroidales;f__SM23-62;g__SM23-62;s__	57.17	2.69	60	TRUE	SAMN34048890	GCA_030604185.1
CSMAG_1188	d__Bacteria;p__Proteobacteria;c__Alphaproteobacteria;o__UBA828;f__UBA828;g__;s__	87.8	2.32	66.67	TRUE	SAMN34048891	GCA_030604165.1
CSMAG_1189	d__Bacteria;p__Proteobacteria;c__Gammaproteobacteria;o__Burkholderiales;f__Burkholderiaceae;g__Hydrogenophaga;s__	96.34	4.14	25	TRUE	SAMN34048892	GCA_030604135.1
CSMAG_1190	d__Bacteria;p__Chloroflexota;c__Dehalococcoidia;o__JdFR-54;f__JdFR-54;g__;s__	86.08	1.71	75	TRUE	SAMN34048893	GCA_030604105.1
CSMAG_1191	d__Bacteria;p__Actinobacteriota;c__Humimicrobiia;o__Humimicrobiales;f__Humimicrobiaceae;g__;s__	85.76	0	0	TRUE	SAMN34048894	GCA_030604125.1
CSMAG_1192	d__Archaea;p__Thermoplasmatota;c__Thermoplasmata;o__Methanomassiliicoccales;f__;g__;s__	93.28	0	0	TRUE	SAMN34048895	GCA_030604065.1
CSMAG_1193	d__Archaea;p__Halobacteriota;c__Methanosarcinia;o__Methanosarcinales;f__Methanogasteraceae;g__Methanogaster;s__	90.85	4.25	42.86	TRUE	SAMN34048896	GCA_030604085.1
CSMAG_1194	d__Bacteria;p__Desulfobacterota_I;c__Desulfovibrionia;o__Desulfovibrionales;f__Desulfovibrionaceae;g__Desulfohalovibrio;s__Desulfohalovibrio alkalitolerans	85.42	2.37	0	TRUE	SAMN34048897	GCA_030604045.1
CSMAG_1195	d__Bacteria;p__Omnitrophota;c__4484-213;o__;f__;g__;s__	56.64	7.89	80	TRUE	SAMN34048898	GCA_030604015.1
CSMAG_1196	d__Bacteria;p__Proteobacteria;c__Gammaproteobacteria;o__Enterobacterales;f__Alteromonadaceae;g__Alishewanella;s__	83.1	4.32	50	TRUE	SAMN34048899	GCA_030604005.1
CSMAG_1197	d__Bacteria;p__Proteobacteria;c__Gammaproteobacteria;o__Burkholderiales;f__Rhodocyclaceae;g__Azoarcus_F;s__Azoarcus_F taiwanensis	97.72	1.32	42.86	TRUE	SAMN34048900	GCA_030603965.1
CSMAG_1198	d__Bacteria;p__NPL-UPA2;c__NPL-UPA2;o__;f__;g__;s__	69.1	3.51	0	TRUE	SAMN34048901	GCA_030603975.1
CSMAG_1199	d__Bacteria;p__Proteobacteria;c__Gammaproteobacteria;o__Burkholderiales;f__Rhodocyclaceae;g__Thauera_A;s__	89.22	2.91	44.44	TRUE	SAMN34048902	GCA_030603925.1
CSMAG_1200	d__Bacteria;p__Patescibacteria;c__JABMPQ01;o__;f__;g__;s__	80.2	1.98	0	TRUE	SAMN34048903	GCA_030603885.1
CSMAG_1201	d__Bacteria;p__Actinobacteriota;c__Humimicrobiia;o__Humimicrobiales;f__Humimicrobiaceae;g__M55B120;s__	62.67	5.76	66.67	TRUE	SAMN34049214	GCA_030603895.1
CSMAG_1202	d__Archaea;p__Iainarchaeota;c__Iainarchaeia;o__Iainarchaeales;f__GCA-2688035;g__;s__	53.56	3.43	0	TRUE	SAMN34049215	GCA_030603935.1
CSMAG_1203	d__Bacteria;p__Firmicutes;c__Bacilli;o__Erysipelotrichales;f__Erysipelotrichaceae;g__UBA6182;s__UBA6182 sp018333955	99.06	0.94	0	TRUE	SAMN34049216	GCA_030603865.1
CSMAG_1204	d__Bacteria;p__Proteobacteria;c__Gammaproteobacteria;o__Burkholderiales;f__Rhodocyclaceae;g__Propionivibrio;s__	97.38	0.39	0	TRUE	SAMN34049217	GCA_030603845.1
CSMAG_1205	d__Bacteria;p__Proteobacteria;c__Gammaproteobacteria;o__Burkholderiales;f__Rhodocyclaceae;g__Thauera;s__Thauera sp000310145	91.26	1.15	50	TRUE	SAMN34049218	GCA_030603795.1
CSMAG_1206	d__Bacteria;p__Bipolaricaulota;c__Bipolaricaulia;o__UBA7950;f__UBA9294;g__;s__	59.26	4.85	75	TRUE	SAMN34049219	GCA_030603785.1
CSMAG_1207	d__Bacteria;p__Firmicutes;c__Bacilli;o__Acholeplasmatales;f__Acholeplasmataceae;g__UBA2284;s__	98.67	1.78	0	TRUE	SAMN34049220	GCA_030603805.1
CSMAG_1208	d__Bacteria;p__Actinobacteriota;c__Coriobacteriia;o__OPB41;f__SLCP01;g__;s__	95.83	0.83	0	TRUE	SAMN34049221	GCA_030603745.1
CSMAG_1209	d__Bacteria;p__Proteobacteria;c__Alphaproteobacteria;o__Rhodobacterales;f__Rhodobacteraceae;g__Roseinatronobacter;s__	98.37	0.3	100	TRUE	SAMN34049222	GCA_030603695.1
CSMAG_1210	d__Bacteria;p__Proteobacteria;c__Alphaproteobacteria;o__Rhizobiales;f__Pleomorphomonadaceae;g__Pleomorphomonas;s__	96.02	1.4	20	TRUE	SAMN34049223	GCA_030603685.1
CSMAG_1211	d__Archaea;p__Thermoproteota;c__Bathyarchaeia;o__;f__;g__;s__	51.44	3.18	0	TRUE	SAMN34049224	GCA_030603765.1
CSMAG_1212	d__Bacteria;p__UBP18;c__UBA7526;o__UBA7526;f__UBA7526;g__;s__	66.23	1.75	0	TRUE	SAMN34049225	GCA_030603715.1
CSMAG_1213	d__Bacteria;p__Chloroflexota;c__Anaerolineae;o__UBA7937;f__B3-Chlor;g__B3-Chlor;s__	90.83	1.83	0	TRUE	SAMN34049226	GCA_030603665.1
CSMAG_1214	d__Bacteria;p__Proteobacteria;c__Gammaproteobacteria;o__Burkholderiales;f__Burkholderiaceae;g__Tepidicella;s__	96.39	2.45	80	TRUE	SAMN34049227	GCA_030603635.1
CSMAG_1215	d__Bacteria;p__Planctomycetota;c__Phycisphaerae;o__Sedimentisphaerales;f__SG8-4;g__JAFGCD01;s__	86.93	1.14	0	TRUE	SAMN34049228	GCA_030603595.1
CSMAG_1216	d__Bacteria;p__Acidobacteriota;c__Aminicenantia;o__Aminicenantales;f__Aminicenantaceae;g__;s__	89.78	3.42	0	TRUE	SAMN34049229	GCA_030603565.1
CSMAG_1217	d__Bacteria;p__Chloroflexota;c__Dehalococcoidia;o__Dehalococcoidales;f__RBG-16-60-22;g__GCA-2688435;s__	74.4	4.78	0	TRUE	SAMN34049230	GCA_030603605.1
CSMAG_1218	d__Bacteria;p__Aerophobota;c__Aerophobia;o__Aerophobales;f__AE-B3A;g__AE-B3A;s__	50.54	5.62	56.25	TRUE	SAMN34049231	GCA_030603585.1
CSMAG_1219	d__Archaea;p__Thermoproteota;c__Bathyarchaeia;o__B26-1;f__BA1;g__BIN-L-1;s__BIN-L-1 sp004376385	85.19	5.18	71.43	TRUE	SAMN34049232	GCA_030603545.1
CSMAG_1220	d__Archaea;p__Asgardarchaeota;c__Heimdallarchaeia;o__UBA460;f__UBA460;g__18H4-34;s__	59.81	0.93	0	TRUE	SAMN34049233	GCA_030603505.1
CSMAG_1221	d__Bacteria;p__Armatimonadota;c__UBA5377;o__UBA5377;f__JAAYIR01;g__;s__	90.74	0	0	TRUE	SAMN34049234	GCA_030603495.1
CSMAG_1222	d__Bacteria;p__Chloroflexota;c__Dehalococcoidia;o__GIF9;f__AB-539-J10;g__E44-bin10;s__	60.17	0.99	100	TRUE	SAMN34049235	GCA_030603485.1
CSMAG_1223	d__Bacteria;p__Desulfobacterota;c__Syntrophia;o__Syntrophales;f__UBA2210;g__JAFGPZ01;s__	88.99	3.44	0	TRUE	SAMN34049236	GCA_030603465.1
CSMAG_1224	d__Archaea;p__Methanobacteriota_B;c__Thermococci;o__Methanofastidiosales;f__NM3;g__NM3;s__	90.03	3.08	0	TRUE	SAMN34049237	GCA_030603445.1
CSMAG_1225	d__Archaea;p__Asgardarchaeota;c__Heimdallarchaeia;o__UBA460;f__UBA460;g__UBA460;s__	93.46	2.34	0	TRUE	SAMN34049238	GCA_030603365.1
CSMAG_1226	d__Archaea;p__Asgardarchaeota;c__Lokiarchaeia;o__CR-4;f__SOKP01;g__Loki-b32;s__	82.71	3.27	0	TRUE	SAMN34049239	GCA_030603385.1
CSMAG_1227	d__Bacteria;p__Patescibacteria;c__Paceibacteria;o__Paceibacterales;f__CG1-02-41-26;g__;s__	67.62	0.5	100	TRUE	SAMN34049240	GCA_030603395.1
CSMAG_1228	d__Bacteria;p__Actinobacteriota;c__Humimicrobiia;o__Humimicrobiales;f__Humimicrobiaceae;g__;s__	72.41	0	0	TRUE	SAMN34049241	GCA_030603375.1
CSMAG_1229	d__Bacteria;p__Desulfobacterota;c__DSM-4660;o__Desulfatiglandales;f__B25-G16;g__B33-G16;s__	82.59	4.65	22.22	TRUE	SAMN34049242	GCA_030603345.1
CSMAG_1230	d__Archaea;p__Asgardarchaeota;c__Lokiarchaeia;o__CR-4;f__SOKP01;g__SOKP01;s__	51.06	9.8	66.67	TRUE	SAMN34049243	GCA_030603295.1
CSMAG_1231	d__Bacteria;p__Chloroflexota;c__Dehalococcoidia;o__Dehalococcoidales;f__E44-bin88;g__E44-bin88;s__	92.74	0.99	0	TRUE	SAMN34049244	GCA_030603275.1
CSMAG_1232	d__Bacteria;p__Spirochaetota;c__B62-G9;o__B62-G9;f__B62-G9;g__;s__	87.49	0.8	0	TRUE	SAMN34049245	GCA_030603285.1
CSMAG_1233	d__Bacteria;p__Chloroflexota;c__Dehalococcoidia;o__GIF9;f__AB-539-J10;g__SKVJ01;s__	85.73	3.96	25	TRUE	SAMN34049246	GCA_030603265.1
CSMAG_1234	d__Bacteria;p__Patescibacteria;c__Paceibacteria;o__Paceibacterales;f__DG-74-3;g__JAHJCL01;s__	59.54	0.93	0	TRUE	SAMN34049247	GCA_030603245.1
CSMAG_1235	d__Bacteria;p__Bipolaricaulota;c__Bipolaricaulia;o__UBA7950;f__UBA9294;g__UBA9294;s__	85.59	0	0	TRUE	SAMN34049248	GCA_030603215.1
CSMAG_1236	d__Bacteria;p__Actinobacteriota;c__;o__;f__;g__;s__	93.59	0.85	0	TRUE	SAMN34049249	GCA_030603185.1
CSMAG_1237	d__Bacteria;p__Marinisomatota;c__UBA2242;o__UBA2242;f__UBA2242;g__UBA9312;s__	95.36	3.3	0	TRUE	SAMN34049250	GCA_030603165.1
CSMAG_1238	d__Archaea;p__Asgardarchaeota;c__Heimdallarchaeia;o__JABLTI01;f__JABLTI01;g__JABLTI01;s__	62.47	2.8	0	TRUE	SAMN34049251	GCA_030603205.1
CSMAG_1239	d__Bacteria;p__Chloroflexota;c__Dehalococcoidia;o__Dehalococcoidales;f__SOJS01;g__;s__	56.8	7.43	70	TRUE	SAMN34049252	GCA_030603145.1
CSMAG_1240	d__Bacteria;p__Atribacterota;c__JS1;o__SB-45;f__34-128;g__34-128;s__	51.09	3.7	100	TRUE	SAMN34049253	GCA_030603125.1
CSMAG_1241	d__Bacteria;p__Bacteroidota;c__Bacteroidia;o__Cytophagales;f__Cyclobacteriaceae;g__Cecembia;s__Cecembia rubra	98.87	0.01	0	TRUE	SAMN34049254	GCA_030603085.1
CSMAG_1242	d__Archaea;p__Asgardarchaeota;c__Thorarchaeia;o__Thorarchaeales;f__Thorarchaeaceae;g__WTCK01;s__	52.57	2.8	75	TRUE	SAMN34049255	GCA_030603095.1
CSMAG_1243	d__Bacteria;p__Proteobacteria;c__Gammaproteobacteria;o__Pseudomonadales;f__Pseudomonadaceae;g__Pseudomonas_D;s__	99.08	0.64	25	TRUE	SAMN34049256	GCA_030603065.1
CSMAG_1244	d__Archaea;p__Hadarchaeota;c__Hadarchaeia;o__Hadarchaeales;f__Hadarchaeaceae;g__DG-33;s__	60.23	0.93	0	TRUE	SAMN34049257	GCA_030603025.1
CSMAG_1245	d__Bacteria;p__Proteobacteria;c__Alphaproteobacteria;o__Parvibaculales;f__Parvibaculaceae;g__Parvibaculum;s__	56.9	3.45	0	TRUE	SAMN34049258	GCA_030602995.1
CSMAG_1246	d__Bacteria;p__Planctomycetota;c__Phycisphaerae;o__Sedimentisphaerales;f__SG8-4;g__;s__	86.93	5.68	80	TRUE	SAMN34049259	GCA_030603035.1
CSMAG_1247	d__Bacteria;p__Proteobacteria;c__Gammaproteobacteria;o__Burkholderiales;f__Burkholderiaceae;g__UBA997;s__	76.72	1.98	54.55	TRUE	SAMN34049260	GCA_030602985.1
CSMAG_1248	d__Archaea;p__Thermoproteota;c__Bathyarchaeia;o__RBG-16-48-13;f__;g__;s__	80.1	1.94	0	TRUE	SAMN34049261	GCA_030602965.1
CSMAG_1249	d__Archaea;p__Thermoproteota;c__Bathyarchaeia;o__TCS64;f__TCS64;g__RBG-16-57-9;s__	50.26	1.87	0	TRUE	SAMN34049262	GCA_030602925.1
CSMAG_1250	d__Archaea;p__Thermoproteota;c__Bathyarchaeia;o__TCS64;f__TCS64;g__BS750m-G28;s__	64.12	1.46	0	TRUE	SAMN34049263	GCA_030602935.1
CSMAG_1251	d__Bacteria;p__Planctomycetota;c__Phycisphaerae;o__Sedimentisphaerales;f__SG8-4;g__;s__	96.59	1.14	0	TRUE	SAMN34049264	GCA_030602885.1
CSMAG_1252	d__Bacteria;p__Bacteroidota;c__Bacteroidia;o__AKYH767;f__JACCXN01;g__;s__	78.81	1.34	20	TRUE	SAMN34049265	GCA_030602895.1
CSMAG_1253	d__Bacteria;p__Chloroflexota;c__Dehalococcoidia;o__GIF9;f__AB-539-J10;g__;s__	64.45	0	0	TRUE	SAMN34049266	GCA_030602865.1
CSMAG_1254	d__Bacteria;p__Aerophobota;c__Aerophobia;o__Aerophobales;f__AE-B3A;g__AE-B3A;s__	56.47	9.4	45.45	TRUE	SAMN34049267	GCA_030602795.1
CSMAG_1255	d__Bacteria;p__Planctomycetota;c__Phycisphaerae;o__Sedimentisphaerales;f__SG8-4;g__;s__	59.36	0	0	TRUE	SAMN34049268	GCA_030602845.1
CSMAG_1256	d__Bacteria;p__Chloroflexota;c__Dehalococcoidia;o__Dehalococcoidales;f__W498;g__;s__	86.8	5.48	37.5	TRUE	SAMN34049269	GCA_030602805.1
CSMAG_1257	d__Bacteria;p__Chloroflexota;c__Dehalococcoidia;o__GIF9;f__AB-539-J10;g__SKVJ01;s__	92.24	1.98	0	TRUE	SAMN34049270	GCA_030602785.1
CSMAG_1258	d__Archaea;p__Hadarchaeota;c__Hadarchaeia;o__Hadarchaeales;f__Hadarchaeaceae;g__DG-33;s__DG-33 sp004375695	87.6	1.6	0	TRUE	SAMN34049271	GCA_030602765.1
CSMAG_1259	d__Bacteria;p__RBG-13-66-14;c__B26-G2;o__B26-G2;f__;g__;s__	97.25	1.1	0	TRUE	SAMN34049272	GCA_030602715.1
CSMAG_1260	d__Bacteria;p__Chloroflexota;c__Dehalococcoidia;o__Dehalococcoidales;f__SOJS01;g__SOJS01;s__	58.88	0	0	TRUE	SAMN34049273	GCA_030602665.1
CSMAG_1261	d__Bacteria;p__Planctomycetota;c__Phycisphaerae;o__FEN-1346;f__FEN-1346;g__;s__	96.59	1.14	0	TRUE	SAMN34049274	GCA_030602705.1
CSMAG_1262	d__Bacteria;p__UBA6262;c__UBA6262;o__WVXT01;f__WVXT01;g__WVXT01;s__	62.87	4.87	40	TRUE	SAMN34049275	GCA_030602725.1
CSMAG_1263	d__Archaea;p__Asgardarchaeota;c__Heimdallarchaeia;o__JABLTI01;f__JABLTI01;g__JABLTI01;s__	85.51	7.01	0	TRUE	SAMN34049276	GCA_030602675.1
CSMAG_1264	d__Archaea;p__Thermoproteota;c__Bathyarchaeia;o__B26-1;f__BA1;g__BIN-L-1;s__BIN-L-1 sp004376385	83.18	1.87	0	TRUE	SAMN34049277	GCA_030602625.1
CSMAG_1265	d__Archaea;p__Halobacteriota;c__Syntropharchaeia;o__ANME-1;f__ANME-1;g__JAFNKG01;s__	88.34	1.63	33.33	TRUE	SAMN34049278	GCA_030602585.1
CSMAG_1266	d__Bacteria;p__Actinobacteriota;c__Humimicrobiia;o__Humimicrobiales;f__Humimicrobiaceae;g__Hydromicrobium;s__Hydromicrobium sp004376325	93.18	0	0	TRUE	SAMN34049279	GCA_030602575.1
CSMAG_1267	d__Bacteria;p__WOR-3;c__WOR-3;o__SM23-42;f__SM23-42;g__SOIY01;s__	95.6	0	0	TRUE	SAMN34049280	GCA_030602565.1
CSMAG_1268	d__Bacteria;p__Armatimonadota;c__UBA5377;o__UBA5377;f__JAAYIR01;g__;s__	90.37	1.54	33.33	TRUE	SAMN34049281	GCA_030602615.1
CSMAG_1269	d__Bacteria;p__Aerophobota;c__Aerophobia;o__Aerophobales;f__AE-B3A;g__SOJT01;s__	84.46	1.12	0	TRUE	SAMN34049282	GCA_030602545.1
CSMAG_1270	d__Bacteria;p__Omnitrophota;c__;o__;f__;g__;s__	50.87	2.25	0	TRUE	SAMN34049283	GCA_030602465.1
CSMAG_1271	d__Bacteria;p__Desulfobacterota;c__DSM-4660;o__Desulfatiglandales;f__B25-G16;g__B33-G16;s__	50.56	8.49	12	TRUE	SAMN34049284	GCA_030602495.1
CSMAG_1272	d__Archaea;p__Hydrothermarchaeota;c__Hydrothermarchaeia;o__Hydrothermarchaeales;f__;g__;s__	73.05	2.46	0	TRUE	SAMN34049285	GCA_030602505.1
CSMAG_1273	d__Bacteria;p__Planctomycetota;c__Phycisphaerae;o__SM23-33;f__SM23-33;g__;s__	52.58	7.6	8.33	TRUE	SAMN34049286	GCA_030602485.1
CSMAG_1274	d__Bacteria;p__Aerophobota;c__Aerophobia;o__Aerophobales;f__AE-B3A;g__;s__	79.71	1.69	0	TRUE	SAMN34049287	GCA_030602435.1
CSMAG_1275	d__Bacteria;p__Chloroflexota;c__Dehalococcoidia;o__GIF9;f__AB-539-J10;g__E44-bin10;s__	75.9	4.46	11.11	TRUE	SAMN34049288	GCA_030602425.1
CSMAG_1276	d__Bacteria;p__UBA6262;c__UBA6262;o__WVXT01;f__WVXT01;g__WVXT01;s__	55.62	3.44	75	TRUE	SAMN34049289	GCA_030602365.1
CSMAG_1277	d__Bacteria;p__Chloroflexota;c__Dehalococcoidia;o__Dehalococcoidales;f__JAHJRU01;g__;s__	73.43	0.99	0	TRUE	SAMN34049290	GCA_030602375.1
CSMAG_1278	d__Archaea;p__Asgardarchaeota;c__Thorarchaeia;o__Thorarchaeales;f__Thorarchaeaceae;g__WTCK01;s__	75.78	4.21	0	TRUE	SAMN34049291	GCA_030602385.1
CSMAG_1279	d__Bacteria;p__Firmicutes;c__Bacilli;o__RF39;f__UBA660;g__CSBR16-113R1;s__	91.74	0	0	TRUE	SAMN34049292	GCA_030602345.1
CSMAG_1280	d__Bacteria;p__Proteobacteria;c__Gammaproteobacteria;o__Pseudomonadales;f__Pseudomonadaceae;g__;s__	80.81	1.07	0	TRUE	SAMN34049293	GCA_030602315.1
CSMAG_1281	d__Bacteria;p__Proteobacteria;c__Alphaproteobacteria;o__Rhodobacterales;f__Rhodobacteraceae;g__Tabrizicola;s__	97.88	1.16	0	TRUE	SAMN34049294	GCA_030602305.1
CSMAG_1282	d__Archaea;p__Asgardarchaeota;c__Lokiarchaeia;o__CR-4;f__SOKP01;g__SOKP01;s__SOKP01 sp005222975	84.74	3.74	20	TRUE	SAMN34049295	GCA_030602275.1
CSMAG_1283	d__Bacteria;p__Bacteroidota;c__Bacteroidia;o__Bacteroidales;f__Prolixibacteraceae;g__UBA1413;s__	98.92	1.88	0	TRUE	SAMN34049296	GCA_030602265.1
CSMAG_1284	d__Bacteria;p__Proteobacteria;c__Gammaproteobacteria;o__Pseudomonadales;f__Nitrincolaceae;g__Marinobacterium;s__	86.59	0.07	0	TRUE	SAMN34049297	GCA_030602245.1
CSMAG_1285	d__Bacteria;p__Firmicutes_A;c__Clostridia;o__Tissierellales;f__Tissierellaceae;g__Gudongella;s__	95.8	0.23	100	TRUE	SAMN34049298	GCA_030602225.1
CSMAG_1286	d__Bacteria;p__Proteobacteria;c__Gammaproteobacteria;o__Burkholderiales;f__Burkholderiaceae;g__;s__	91.25	1.64	50	TRUE	SAMN34049299	GCA_030602185.1
CSMAG_1287	d__Archaea;p__Asgardarchaeota;c__Lokiarchaeia;o__CR-4;f__SOKP01;g__6H3-1;s__6H3-1 sp019058135	86.14	1.87	0	TRUE	SAMN34049300	GCA_030602205.1
CSMAG_1288	d__Archaea;p__Thermoproteota;c__Bathyarchaeia;o__B26-1;f__BA1;g__;s__	52.8	8.88	15.38	TRUE	SAMN34049301	GCA_030602165.1
CSMAG_1289	d__Bacteria;p__Desulfobacterota;c__Desulfobulbia;o__Desulfobulbales;f__Desulfobulbaceae;g__Desulfobulbus;s__	61.4	1.75	100	TRUE	SAMN34049302	GCA_030602145.1
CSMAG_1290	d__Bacteria;p__Firmicutes;c__Bacilli;o__Erysipelotrichales;f__Erysipelotrichaceae;g__UBA2227;s__UBA2227 sp002348095	99.53	2.02	0	TRUE	SAMN34049303	GCA_030602125.1
CSMAG_1291	d__Bacteria;p__Chloroflexota;c__Dehalococcoidia;o__Dehalococcoidales;f__E44-bin88;g__E44-bin88;s__	50.33	1.44	16.67	TRUE	SAMN34049304	GCA_030602065.1
CSMAG_1292	d__Bacteria;p__Aerophobota;c__Aerophobia;o__Aerophobales;f__AE-B3A;g__SOJT01;s__	83.9	0.15	100	TRUE	SAMN34049305	GCA_030602105.1
CSMAG_1293	d__Bacteria;p__Actinobacteriota;c__Humimicrobiia;o__Humimicrobiales;f__Humimicrobiaceae;g__Hydromicrobium;s__Hydromicrobium sp004376325	62.06	2.93	33.33	TRUE	SAMN34049306	GCA_030602085.1
CSMAG_1294	d__Bacteria;p__Omnitrophota;c__;o__;f__;g__;s__	52.06	7.89	69.23	TRUE	SAMN34049307	GCA_030602045.1
CSMAG_1295	d__Bacteria;p__Patescibacteria;c__WWE3;o__;f__;g__;s__	51.67	3.56	100	TRUE	SAMN34049308	GCA_030602025.1
CSMAG_1296	d__Archaea;p__Thermoproteota;c__Bathyarchaeia;o__TCS64;f__TCS64;g__;s__	53.32	0.97	100	TRUE	SAMN34049309	GCA_030601985.1
CSMAG_1297	d__Bacteria;p__Planctomycetota;c__Phycisphaerae;o__Sedimentisphaerales;f__SG8-4;g__NIOZ-UU13;s__	61.05	6.45	0	TRUE	SAMN34049310	GCA_030601995.1
CSMAG_1298	d__Bacteria;p__Zixibacteria;c__MSB-5A5;o__DG-27;f__DG-27;g__DG-27;s__	53.2	1.26	0	TRUE	SAMN34049311	GCA_030601945.1
CSMAG_1299	d__Bacteria;p__WOR-3;c__UBA3073;o__JACQXS01;f__;g__;s__	78.01	1.1	0	TRUE	SAMN34049312	GCA_030601965.1
CSMAG_1300	d__Bacteria;p__Patescibacteria;c__Paceibacteria;o__Paceibacterales;f__GWA2-38-27;g__;s__	64.94	4.7	0	TRUE	SAMN34049313	GCA_030601905.1
CSMAG_1301	d__Bacteria;p__Desulfobacterota;c__Desulfuromonadia;o__Desulfuromonadales;f__JACZKF01;g__JACZKF01;s__	71.98	0.32	0	TRUE	SAMN34049314	GCA_030601925.1
CSMAG_1302	d__Bacteria;p__Armatimonadota;c__UBA5377;o__;f__;g__;s__	96.3	2.16	0	TRUE	SAMN34049315	GCA_030601885.1
CSMAG_1303	d__Bacteria;p__Desulfobacterota;c__Desulfuromonadia;o__Desulfuromonadales;f__Geoalkalibacteraceae;g__Geoalkalibacter;s__	95.48	0.65	0	TRUE	SAMN34049316	GCA_030605225.1
CSMAG_1304	d__Bacteria;p__Patescibacteria;c__Paceibacteria;o__Paceibacterales;f__UBA6532;g__;s__	75.21	0	0	TRUE	SAMN34049317	GCA_030601865.1
CSMAG_1305	d__Archaea;p__Hadarchaeota;c__Hadarchaeia;o__Hadarchaeales;f__Hadarchaeaceae;g__DG-33;s__	63.2	2.4	0	TRUE	SAMN34049318	GCA_030605185.1
CSMAG_1306	d__Bacteria;p__Planctomycetota;c__Phycisphaerae;o__Sedimentisphaerales;f__SG8-4;g__;s__	64.2	1.14	0	TRUE	SAMN34049319	GCA_030601845.1
CSMAG_1307	d__Bacteria;p__Chloroflexota;c__Dehalococcoidia;o__GIF9;f__UBA5620;g__JACNFS01;s__JACNFS01 sp014384515	92.74	0.99	0	TRUE	SAMN34049320	GCA_030605165.1
CSMAG_1308	d__Bacteria;p__Omnitrophota;c__;o__;f__;g__;s__	84.19	2.88	60	TRUE	SAMN34049321	GCA_030601815.1
CSMAG_1309	d__Bacteria;p__Bacteroidota;c__Bacteroidia;o__Bacteroidales;f__VadinHA17;g__;s__	82.71	2.15	0	TRUE	SAMN34049322	GCA_030605195.1
CSMAG_1310	d__Bacteria;p__Chloroflexota;c__Dehalococcoidia;o__Dehalococcoidales;f__E44-bin88;g__E44-bin88;s__E44-bin88 sp004375675	95.71	0.99	0	TRUE	SAMN34049323	GCA_030605135.1
CSMAG_1311	d__Bacteria;p__Verrucomicrobiota;c__Verrucomicrobiae;o__Opitutales;f__Opitutaceae;g__IMCC26134_A;s__	91.88	2.88	20	TRUE	SAMN34049324	GCA_030605125.1
CSMAG_1312	d__Bacteria;p__Chloroflexota;c__Dehalococcoidia;o__GIF9;f__AB-539-J10;g__E29-bin54;s__E29-bin54 sp004376695	94.22	0	0	TRUE	SAMN34049325	GCA_030601805.1
CSMAG_1313	d__Bacteria;p__Verrucomicrobiota;c__Verrucomicrobiae;o__Opitutales;f__Opitutaceae;g__IMCC26134_A;s__	94.52	1.58	66.67	TRUE	SAMN34049326	GCA_030601755.1
CSMAG_1314	d__Bacteria;p__Chloroflexota;c__Dehalococcoidia;o__Dehalococcoidales;f__W498;g__;s__	50.44	9.11	26.67	TRUE	SAMN34049327	GCA_030601785.1
CSMAG_1315	d__Archaea;p__Asgardarchaeota;c__Lokiarchaeia;o__CR-4;f__SOKP01;g__SDNM01;s__	81	3.27	0	TRUE	SAMN34049328	GCA_030605085.1
CSMAG_1316	d__Bacteria;p__Planctomycetota;c__Phycisphaerae;o__Sedimentisphaerales;f__SG8-4;g__;s__	87.79	3.48	50	TRUE	SAMN34049329	GCA_030601745.1
CSMAG_1317	d__Bacteria;p__Omnitrophota;c__Koll11;o__JABMRN01;f__RBG-13-46-9;g__;s__	89.59	1.17	50	TRUE	SAMN34049330	GCA_030605095.1
CSMAG_1318	d__Bacteria;p__Chloroflexota;c__Dehalococcoidia;o__Dehalococcoidales;f__RBG-16-60-22;g__;s__	62.6	0.99	100	TRUE	SAMN34049331	GCA_030605045.1
CSMAG_1319	d__Archaea;p__Thermoproteota;c__Nitrososphaeria;o__Geothermarchaeales;f__;g__;s__	82.37	1.94	0	TRUE	SAMN34049332	GCA_030601715.1
CSMAG_1320	d__Archaea;p__Thermoplasmatota;c__E2;o__DHVEG-1;f__DHVEG-1;g__;s__	89.94	4	0	TRUE	SAMN34049333	GCA_030601705.1
CSMAG_1321	d__Archaea;p__Hadarchaeota;c__Hadarchaeia;o__Hadarchaeales;f__Hadarchaeaceae;g__DG-33;s__	73.6	3.66	16.67	TRUE	SAMN34049334	GCA_030601675.1
CSMAG_1322	d__Bacteria;p__Atribacterota;c__JS1;o__SB-45;f__34-128;g__34-128;s__	55.18	9.32	75	TRUE	SAMN34049335	GCA_030605065.1
CSMAG_1323	d__Archaea;p__Hadarchaeota;c__Hadarchaeia;o__Hadarchaeales;f__Hadarchaeaceae;g__DG-33;s__	73.07	1.07	50	TRUE	SAMN34049336	GCA_030601665.1
CSMAG_1324	d__Archaea;p__Thermoproteota;c__Bathyarchaeia;o__TCS64;f__TCS64;g__;s__	75.57	3.27	0	TRUE	SAMN34049337	GCA_030601645.1
CSMAG_1325	d__Bacteria;p__Zixibacteria;c__MSB-5A5;o__MSB-5A5;f__SM23-73-2;g__SM23-73-2;s__	58.08	4.5	0	TRUE	SAMN34049338	GCA_030605025.1
CSMAG_1326	d__Bacteria;p__Desulfobacterota;c__DSM-4660;o__Desulfatiglandales;f__B25-G16;g__B33-G16;s__	58.12	3.18	20	TRUE	SAMN34049339	GCA_030672185.1
CSMAG_1327	d__Bacteria;p__Bacteroidota;c__Bacteroidia;o__Bacteroidales;f__Prolixibacteraceae;g__Draconibacterium;s__	51.67	6.43	36.36	TRUE	SAMN34049340	GCA_030672165.1
CSMAG_1328	d__Bacteria;p__Dependentiae;c__Babeliae;o__Babeliales;f__Vermiphilaceae;g__;s__	68.42	0	0	TRUE	SAMN34049341	GCA_030672115.1
CSMAG_1329	d__Bacteria;p__Omnitrophota;c__Koll11;o__4484-171;f__4484-171;g__JAFGHG01;s__	85.66	0	0	TRUE	SAMN34049342	GCA_030672105.1
CSMAG_1330	d__Bacteria;p__Gemmatimonadota;c__Gemmatimonadetes;o__Gemmatimonadales;f__GWC2-71-9;g__WVYX01;s__	56.12	2.38	0	TRUE	SAMN34049343	GCA_030672145.1
CSMAG_1331	d__Bacteria;p__Desulfobacterota;c__Desulfobacteria;o__Desulfobacterales;f__ETH-SRB1;g__B13-G4;s__	54.34	1.98	80	TRUE	SAMN34049344	GCA_030672085.1
CSMAG_1332	d__Archaea;p__Asgardarchaeota;c__Heimdallarchaeia;o__UBA460;f__UBA460;g__UBA460;s__	85.05	4.21	0	TRUE	SAMN34049345	GCA_030672065.1
CSMAG_1333	d__Archaea;p__Thermoplasmatota;c__Thermoplasmata;o__;f__;g__;s__	66.2	7.41	0	TRUE	SAMN34049346	GCA_030672045.1
CSMAG_1334	d__Archaea;p__Thermoproteota;c__Bathyarchaeia;o__TCS64;f__TCS64;g__;s__	50.68	7.28	20	TRUE	SAMN34049347	GCA_030672005.1
CSMAG_1335	d__Bacteria;p__Chloroflexota;c__Anaerolineae;o__Promineofilales;f__UBA4811;g__GLR113;s__	61.07	3.64	40	TRUE	SAMN34049348	GCA_030671995.1
CSMAG_1336	d__Bacteria;p__Spirochaetota;c__Spirochaetia;o__SZUA-6;f__;g__;s__	63.97	2.27	25	TRUE	SAMN34049349	GCA_030671965.1
CSMAG_1337	d__Bacteria;p__JAHJDO01;c__JAHJDO01;o__JAHJDO01;f__JAHJDO01;g__JAHJDO01;s__	89.49	0.2	0	TRUE	SAMN34049350	GCA_030671985.1
CSMAG_1338	d__Archaea;p__Asgardarchaeota;c__Heimdallarchaeia;o__JABLTI01;f__JABLTI01;g__JABLTI01;s__	78.5	2.34	33.33	TRUE	SAMN34049351	GCA_030671945.1
CSMAG_1339	d__Bacteria;p__UBA6262;c__UBA6262;o__WVXT01;f__WVXT01;g__WVXT01;s__	92.78	5.24	28.57	TRUE	SAMN34049352	GCA_030671905.1
CSMAG_1340	d__Bacteria;p__Actinobacteriota;c__Humimicrobiia;o__Humimicrobiales;f__Humimicrobiaceae;g__M55B120;s__	63.21	3.75	50	TRUE	SAMN34049353	GCA_030671865.1
CSMAG_1341	d__Bacteria;p__Spirochaetota;c__B62-G9;o__B62-G9;f__B62-G9;g__DRHN01;s__	60.92	6.29	90.91	TRUE	SAMN34049354	GCA_030671875.1
CSMAG_1342	d__Bacteria;p__Proteobacteria;c__Alphaproteobacteria;o__UBA8366;f__JADFVY01;g__JADFVY01;s__	73.28	0.34	0	TRUE	SAMN34049355	GCA_030671915.1
CSMAG_1343	d__Bacteria;p__JAGOBX01;c__;o__;f__;g__;s__	96.56	0	0	TRUE	SAMN34049356	GCA_030671845.1
CSMAG_1344	d__Bacteria;p__Acidobacteriota;c__Aminicenantia;o__UBA2199;f__UBA2199;g__UBA647;s__	52.03	1.78	33.33	TRUE	SAMN34049357	GCA_030671795.1
CSMAG_1345	d__Bacteria;p__RBG-13-66-14;c__B26-G2;o__WVWN01;f__;g__;s__	52.35	1.61	0	TRUE	SAMN34049358	GCA_030671765.1
CSMAG_1346	d__Archaea;p__Halobacteriota;c__Methanosarcinia;o__Methanosarcinales;f__Methanogasteraceae;g__Methanogaster;s__	50.34	1.9	33.33	TRUE	SAMN34049359	GCA_030671785.1
CSMAG_1347	d__Bacteria;p__Chlamydiota;c__Chlamydiia;o__Chlamydiales;f__Rhabdochlamydiaceae;g__JAAKFS01;s__	53.94	1.72	0	TRUE	SAMN34049360	GCA_030671775.1
CSMAG_1348	d__Archaea;p__EX4484-52;c__EX4484-52;o__EX4484-52;f__GLR71;g__GLR71;s__	75.63	2.88	50	TRUE	SAMN34049361	GCA_030671745.1
CSMAG_1349	d__Bacteria;p__Spirochaetota;c__Spirochaetia;o__JABMQR01;f__JABMQR01;g__JABMQR01;s__	98.86	0	0	TRUE	SAMN34049362	GCA_030671725.1
CSMAG_1350	d__Bacteria;p__Bipolaricaulota;c__Bipolaricaulia;o__UBA7950;f__UBA9294;g__SPBW01;s__	67.49	0	0	TRUE	SAMN34049363	GCA_030671645.1
CSMAG_1351	d__Bacteria;p__Patescibacteria;c__Paceibacteria;o__UBA9983_A;f__GCA-2747955;g__GCA-2747955;s__	66.86	0.19	100	TRUE	SAMN34049364	GCA_030671685.1
CSMAG_1352	d__Bacteria;p__Desulfobacterota;c__JADFVX01;o__JADFVX01;f__;g__;s__	50.74	5.97	9.09	TRUE	SAMN34049365	GCA_030671695.1
CSMAG_1353	d__Bacteria;p__WOR-3;c__E44-bin80;o__E44-bin80;f__E44-bin80;g__;s__	77.21	0.2	0	TRUE	SAMN34049366	GCA_030671665.1
CSMAG_1354	d__Archaea;p__Iainarchaeota;c__Iainarchaeia;o__Iainarchaeales;f__GCA-2688035;g__JAFCCL01;s__	74.38	1.4	50	TRUE	SAMN34049367	GCA_030671625.1
CSMAG_1355	d__Bacteria;p__Planctomycetota;c__Phycisphaerae;o__Sedimentisphaerales;f__Anaerohalosphaeraceae;g__DRGS01;s__	93.98	1.7	50	TRUE	SAMN34049368	GCA_030671605.1
CSMAG_1356	d__Bacteria;p__Bacteroidota;c__UBA10030;o__UBA10030;f__UBA6906;g__;s__	77.66	3.19	14.29	TRUE	SAMN34049369	GCA_030671545.1
CSMAG_1357	d__Bacteria;p__Planctomycetota;c__Phycisphaerae;o__Sedimentisphaerales;f__Anaerohalosphaeraceae;g__;s__	73.86	0	0	TRUE	SAMN34049370	GCA_030671565.1
CSMAG_1358	d__Bacteria;p__Chloroflexota;c__Anaerolineae;o__Anaerolineales;f__E44-bin32;g__;s__	68.12	0.18	0	TRUE	SAMN34049371	GCA_030671555.1
CSMAG_1359	d__Archaea;p__Halobacteriota;c__Methanosarcinia;o__Methanosarcinales;f__;g__;s__	60.72	2.29	50	TRUE	SAMN34049372	GCA_030671525.1
CSMAG_1360	d__Archaea;p__Nanoarchaeota;c__Nanoarchaeia;o__Pacearchaeales;f__GW2011-AR1;g__JAFCEV01;s__	70.79	0	0	TRUE	SAMN34049373	GCA_030671505.1
CSMAG_1361	d__Bacteria;p__Proteobacteria;c__Alphaproteobacteria;o__Rhodospirillales;f__Magnetovibrionaceae;g__;s__	51.88	1.72	100	TRUE	SAMN34049374	GCA_030671425.1
CSMAG_1362	d__Archaea;p__Thermoproteota;c__Bathyarchaeia;o__B26-1;f__UBA233;g__;s__	82.31	2.18	0	TRUE	SAMN34049375	GCA_030673805.1
CSMAG_1363	d__Bacteria;p__Hydrogenedentota;c__;o__;f__;g__;s__	79.36	1.57	33.33	TRUE	SAMN34049376	GCA_030673785.1
CSMAG_1364	d__Archaea;p__Asgardarchaeota;c__Heimdallarchaeia;o__UBA460;f__UBA460;g__UBA460;s__	88.32	1.4	0	TRUE	SAMN34049377	GCA_030673745.1
CSMAG_1365	d__Bacteria;p__Chloroflexota;c__Anaerolineae;o__Anaerolineales;f__E44-bin32;g__W1033;s__	76.36	1.55	0	TRUE	SAMN34049378	GCA_030673735.1
CSMAG_1366	d__Archaea;p__Aenigmatarchaeota;c__Aenigmatarchaeia;o__QMZP01;f__QMZP01;g__;s__	75.11	1.94	0	TRUE	SAMN34049379	GCA_030673725.1
CSMAG_1367	d__Archaea;p__Thermoproteota;c__Bathyarchaeia;o__TCS64;f__TCS64;g__RBG-16-57-9;s__	59.29	4.67	42.86	TRUE	SAMN34049380	GCA_030673625.1
CSMAG_1368	d__Bacteria;p__Patescibacteria;c__WWE3;o__9FT-COMBO-53-11;f__9FT-COMBO-53-11;g__;s__	53.36	1.5	75	TRUE	SAMN34049381	GCA_030673635.1
CSMAG_1369	d__Bacteria;p__Bacteroidota;c__Bacteroidia;o__Bacteroidales;f__GCA-2748055;g__;s__	90.86	0.71	0	TRUE	SAMN34049382	GCA_030673645.1
CSMAG_1370	d__Bacteria;p__Acidobacteriota;c__Aminicenantia;o__UBA2199;f__UBA2199;g__;s__	83.44	2.88	0	TRUE	SAMN34049383	GCA_030671465.1
CSMAG_1371	d__Bacteria;p__Zixibacteria;c__MSB-5A5;o__MSB-5A5;f__SM1-73;g__SM23-73-3;s__	55.94	1.1	0	TRUE	SAMN34049384	GCA_030673685.1
CSMAG_1372	d__Bacteria;p__Proteobacteria;c__Gammaproteobacteria;o__SZUA-229;f__SZUA-229;g__SZUA-116;s__	55.34	2.86	55.56	TRUE	SAMN34049385	GCA_030671445.1
CSMAG_1373	d__Bacteria;p__Proteobacteria;c__Gammaproteobacteria;o__UBA6429;f__UBA6429;g__;s__	65.47	4.27	75	TRUE	SAMN34049386	GCA_030673705.1
CSMAG_1374	d__Bacteria;p__Chloroflexota;c__Dehalococcoidia;o__Dehalococcoidales;f__UBA5760;g__UBA5760;s__	64.49	4.07	0	TRUE	SAMN34049387	GCA_030671435.1
CSMAG_1375	d__Bacteria;p__Desulfobacterota;c__BSN033;o__WVXP01;f__;g__;s__	61.64	2.01	20	TRUE	SAMN34049388	GCA_030673585.1
CSMAG_1376	d__Archaea;p__Thermoproteota;c__Bathyarchaeia;o__RBG-16-48-13;f__;g__;s__	60.69	3.24	0	TRUE	SAMN34049389	GCA_030673545.1
CSMAG_1377	d__Archaea;p__Nanoarchaeota;c__Nanoarchaeia;o__Woesearchaeales;f__JACPBO01;g__;s__	84.58	1.4	0	TRUE	SAMN34049390	GCA_030673575.1
CSMAG_1378	d__Bacteria;p__Desulfobacterota;c__DSM-4660;o__Desulfatiglandales;f__B25-G16;g__B33-G16;s__	56.55	5.22	83.33	TRUE	SAMN34049391	GCA_030673535.1
CSMAG_1379	d__Bacteria;p__Patescibacteria;c__Paceibacteria;o__UBA6257;f__UBA6257;g__;s__	66.35	2.04	66.67	TRUE	SAMN34049392	GCA_030673525.1
CSMAG_1380	d__Bacteria;p__Omnitrophota;c__Koll11;o__JAFGHF01;f__JAFGHF01;g__JAHIIS01;s__	52.53	8.75	17.65	TRUE	SAMN34049393	GCA_030673435.1
CSMAG_1381	d__Bacteria;p__Patescibacteria;c__Paceibacteria;o__;f__;g__;s__	65.1	8.81	22.22	TRUE	SAMN34049394	GCA_030673465.1
CSMAG_1382	d__Bacteria;p__UBA6262;c__UBA6262;o__;f__;g__;s__	83.64	4.56	40	TRUE	SAMN34049395	GCA_030673425.1
CSMAG_1383	d__Bacteria;p__Proteobacteria;c__Gammaproteobacteria;o__AKS1;f__AKS1;g__Sulfuriflexus;s__	60.52	5.64	17.65	TRUE	SAMN34049396	GCA_030673445.1
CSMAG_1384	d__Bacteria;p__Patescibacteria;c__Paceibacteria;o__;f__;g__;s__	58.1	4.82	16.67	TRUE	SAMN34049397	GCA_030673485.1
CSMAG_1385	d__Bacteria;p__Desulfobacterota;c__Desulfuromonadia;o__Desulfuromonadales;f__Geopsychrobacteraceae;g__Malonomonas;s__Malonomonas sp013138655	66.54	0.65	100	TRUE	SAMN34049398	GCA_030673405.1
CSMAG_1386	d__Bacteria;p__4484-113;c__;o__;f__;g__;s__	88.32	1.12	33.33	TRUE	SAMN34049399	GCA_030673355.1
CSMAG_1387	d__Bacteria;p__Planctomycetota;c__Phycisphaerae;o__UBA1845;f__UBA1845;g__JACQXM01;s__	65.17	4.49	42.86	TRUE	SAMN34049400	GCA_030673385.1
CSMAG_1388	d__Bacteria;p__Proteobacteria;c__Gammaproteobacteria;o__SZUA-229;f__SZUA-229;g__GCA-2746365;s__	81.78	3.2	72.22	TRUE	SAMN34049401	GCA_030673345.1
CSMAG_1389	d__Bacteria;p__JAFGBW01;c__JAFGBW01;o__JAFGJP01;f__JAFGJP01;g__;s__	56.16	2.73	28.57	TRUE	SAMN34049402	GCA_030673305.1
CSMAG_1390	d__Archaea;p__Thermoplasmatota;c__Thermoplasmata;o__;f__;g__;s__	59.37	6.93	23.08	TRUE	SAMN34049403	GCA_030673325.1
CSMAG_1391	d__Bacteria;p__Desulfobacterota;c__Desulfobulbia;o__Desulfobulbales;f__Desulfurivibrionaceae;g__JAHJIQ01;s__	90.5	1.75	25	TRUE	SAMN34049404	GCA_030673265.1
CSMAG_1392	d__Bacteria;p__Campylobacterota;c__Campylobacteria;o__Campylobacterales;f__Sulfurimonadaceae;g__Sulfurimonas;s__	75.78	1.43	75	TRUE	SAMN34049405	GCA_030673275.1
CSMAG_1393	d__Bacteria;p__Planctomycetota;c__Phycisphaerae;o__Sedimentisphaerales;f__SG8-4;g__SG8-4;s__	59.58	4.93	11.11	TRUE	SAMN34049406	GCA_030673245.1
CSMAG_1394	d__Bacteria;p__Proteobacteria;c__Gammaproteobacteria;o__AKS1;f__AKS1;g__Sulfuriflexus;s__	94.28	0.79	0	TRUE	SAMN34049407	GCA_030673225.1
CSMAG_1395	d__Bacteria;p__Cloacimonadota;c__Cloacimonadia;o__Cloacimonadales;f__TCS61;g__DRTC01;s__	51.23	2.4	80	TRUE	SAMN34049408	GCA_030673185.1
CSMAG_1396	d__Archaea;p__Thermoplasmatota;c__Thermoplasmata;o__WALJ01;f__;g__;s__	89.71	3.78	0	TRUE	SAMN34049409	GCA_030673205.1
CSMAG_1397	d__Bacteria;p__Patescibacteria;c__Paceibacteria;o__Paceibacterales;f__;g__;s__	67.62	0.99	0	TRUE	SAMN34049410	GCA_030673145.1
CSMAG_1398	d__Bacteria;p__Desulfobacterota;c__GWC2-55-46;o__GWC2-55-46;f__;g__;s__	94.84	1.4	50	TRUE	SAMN34049411	GCA_030673165.1
CSMAG_1399	d__Bacteria;p__Spirochaetota;c__B62-G9;o__B62-G9;f__B62-G9;g__DRHN01;s__	61.63	0.56	100	TRUE	SAMN34049412	GCA_030673105.1
CSMAG_1400	d__Bacteria;p__Chloroflexota;c__Anaerolineae;o__Anaerolineales;f__E44-bin32;g__E44-bin32;s__	51.97	5.02	66.67	TRUE	SAMN34049413	GCA_030673125.1
CSMAG_1401	d__Bacteria;p__Bacteroidota;c__Bacteroidia;o__Bacteroidales;f__B39-G9;g__JAADFW01;s__	75.42	1.18	0	TRUE	SAMN34049414	GCA_030632095.1
CSMAG_1402	d__Bacteria;p__Chloroflexota;c__Dehalococcoidia;o__Dehalococcoidales;f__RBG-16-60-22;g__JAFGPF01;s__	84.98	0.99	0	TRUE	SAMN34049415	GCA_030632075.1
CSMAG_1403	d__Bacteria;p__Chloroflexota;c__Anaerolineae;o__Anaerolineales;f__E44-bin32;g__E44-bin32;s__E44-bin32 sp004376895	69.69	0	0	TRUE	SAMN34049416	GCA_030632065.1
CSMAG_1404	d__Archaea;p__Thermoproteota;c__Bathyarchaeia;o__TCS64;f__TCS64;g__BS750m-G28;s__	61.4	9.55	69.23	TRUE	SAMN34049417	GCA_030632115.1
CSMAG_1405	d__Bacteria;p__Omnitrophota;c__Koll11;o__;f__;g__;s__	89.78	0.06	0	TRUE	SAMN34049418	GCA_030632085.1
CSMAG_1406	d__Bacteria;p__Proteobacteria;c__Gammaproteobacteria;o__AKS1;f__AKS1;g__;s__	53.45	0	0	TRUE	SAMN34049419	GCA_030632035.1
CSMAG_1407	d__Bacteria;p__Actinobacteriota;c__Humimicrobiia;o__Humimicrobiales;f__Humimicrobiaceae;g__M55B120;s__	62.18	1.92	66.67	TRUE	SAMN34049420	GCA_030631985.1
CSMAG_1408	d__Archaea;p__Asgardarchaeota;c__Heimdallarchaeia;o__UBA460;f__UBA460;g__UBA460;s__	81.31	0.85	66.67	TRUE	SAMN34049421	GCA_030631995.1
CSMAG_1409	d__Archaea;p__EX4484-52;c__EX4484-52;o__EX4484-52;f__GLR71;g__GLR71;s__	82.24	3.34	85.71	TRUE	SAMN34049422	GCA_030631965.1
CSMAG_1410	d__Archaea;p__Nanoarchaeota;c__Nanoarchaeia;o__Woesearchaeales;f__GW2011-AR4;g__;s__	61.3	0	0	TRUE	SAMN34049423	GCA_030631975.1
CSMAG_1411	d__Bacteria;p__Planctomycetota;c__Phycisphaerae;o__Phycisphaerales;f__;g__;s__	96.59	0	0	TRUE	SAMN34049424	GCA_030631945.1
CSMAG_1412	d__Bacteria;p__Omnitrophota;c__Koll11;o__SKK-01;f__SKK-01;g__;s__	85.14	1.68	0	TRUE	SAMN34049425	GCA_030631915.1
CSMAG_1413	d__Bacteria;p__Chloroflexota;c__Dehalococcoidia;o__Dehalococcoidales;f__SURF-40;g__;s__	51.2	9.49	5.88	TRUE	SAMN34049426	GCA_030631905.1
CSMAG_1414	d__Bacteria;p__Desulfobacterota;c__GWC2-55-46;o__GWC2-55-46;f__DRQE01;g__;s__	86.09	4.25	90	TRUE	SAMN34049427	GCA_030631875.1
CSMAG_1415	d__Bacteria;p__Proteobacteria;c__Alphaproteobacteria;o__Rhodobacterales;f__Rhodobacteraceae;g__UBA3077;s__	76.48	2.23	36.84	TRUE	SAMN34049428	GCA_030631865.1
CSMAG_1416	d__Bacteria;p__Bacteroidota;c__Bacteroidia;o__Bacteroidales;f__GCA-2748055;g__GCA-2748055;s__	93.64	2.8	0	TRUE	SAMN34049429	GCA_030631845.1
CSMAG_1417	d__Bacteria;p__Proteobacteria;c__Gammaproteobacteria;o__SZUA-229;f__SZUA-229;g__;s__	51.03	2.59	0	TRUE	SAMN34049430	GCA_030631815.1
CSMAG_1418	d__Bacteria;p__Spirochaetota;c__Spirochaetia;o__SZUA-6;f__DRHE01;g__DRHE01;s__	61.26	4.85	66.67	TRUE	SAMN34049431	GCA_030631805.1
CSMAG_1419	d__Bacteria;p__Marinisomatota;c__UBA2242;o__UBA2242;f__UBA2242;g__UBA9312;s__	64.95	3.43	60	TRUE	SAMN34049432	GCA_030631765.1
CSMAG_1420	d__Bacteria;p__Proteobacteria;c__Alphaproteobacteria;o__Rhodobacterales;f__Rhodobacteraceae;g__Profundibacter;s__	71.87	2.07	100	TRUE	SAMN34049433	GCA_030631775.1
CSMAG_1421	d__Bacteria;p__Planctomycetota;c__Phycisphaerae;o__JAACET01;f__JAACET01;g__JAACET01;s__	76.7	2.55	60	TRUE	SAMN34049434	GCA_030631725.1
CSMAG_1422	d__Bacteria;p__Latescibacterota;c__4484-107;o__4484-107;f__4484-107;g__4484-107;s__	58.18	5.79	75	TRUE	SAMN34049435	GCA_030631745.1
CSMAG_1423	d__Bacteria;p__Omnitrophota;c__Koll11;o__4484-171;f__4484-171;g__;s__	51.5	0	0	TRUE	SAMN34049436	GCA_030631705.1
CSMAG_1424	d__Archaea;p__Aenigmatarchaeota;c__Aenigmatarchaeia;o__QMZS01;f__QMZS01;g__QMZS01;s__	83.57	1.87	0	TRUE	SAMN34049437	GCA_030631635.1
CSMAG_1425	d__Bacteria;p__Proteobacteria;c__Alphaproteobacteria;o__UBA8366;f__JADFVY01;g__JADFVY01;s__JADFVY01 sp015222795	74.48	4.31	100	TRUE	SAMN34049438	GCA_030631685.1
CSMAG_1426	d__Bacteria;p__Gemmatimonadota;c__;o__;f__;g__;s__	93.34	0	0	TRUE	SAMN34049439	GCA_030631625.1
CSMAG_1427	d__Bacteria;p__Omnitrophota;c__Koll11;o__CG1-02-43-210;f__;g__;s__	85.71	3.36	50	TRUE	SAMN34049440	GCA_030631665.1
CSMAG_1428	d__Bacteria;p__Zixibacteria;c__MSB-5A5;o__CAIYYT01;f__CAIYYT01;g__;s__	96.7	1.1	0	TRUE	SAMN34049441	GCA_030631605.1
CSMAG_1429	d__Bacteria;p__Patescibacteria;c__ABY1;o__UBA2196;f__GWA2-42-15;g__;s__	61.62	3.8	25	TRUE	SAMN34049442	GCA_030631585.1
CSMAG_1430	d__Archaea;p__EX4484-52;c__EX4484-52;o__EX4484-52;f__;g__;s__	78.82	1.56	0	TRUE	SAMN34049443	GCA_030631505.1
CSMAG_1431	d__Bacteria;p__JAHJDO01;c__JAHJDO01;o__JAHJDO01;f__JAHJDO01;g__JAHJDO01;s__	59.38	1.08	100	TRUE	SAMN34049444	GCA_030631525.1
CSMAG_1432	d__Bacteria;p__Desulfobacterota;c__DSM-4660;o__Desulfatiglandales;f__Desulfatiglandaceae;g__;s__	57.39	3.55	28.57	TRUE	SAMN34049445	GCA_030631545.1
CSMAG_1433	d__Bacteria;p__Marinisomatota;c__UBA2242;o__UBA2242;f__UBA2242;g__UBA9312;s__	86.45	7.21	75	TRUE	SAMN34049446	GCA_030631535.1
CSMAG_1434	d__Bacteria;p__Chloroflexota;c__Anaerolineae;o__B4-G1;f__B4-G1;g__BS750m-G37;s__	59.72	9.64	28.57	TRUE	SAMN34049447	GCA_030631485.1
CSMAG_1435	d__Bacteria;p__Zixibacteria;c__MSB-5A5;o__JAABVY01;f__JAHJOQ01;g__JAHJOQ01;s__	80.52	2.81	50	TRUE	SAMN34049448	GCA_030631455.1
CSMAG_1436	d__Bacteria;p__Bacteroidota;c__Bacteroidia;o__Bacteroidales;f__VadinHA17;g__JADFUQ01;s__	67.29	0.54	100	TRUE	SAMN34049449	GCA_030631445.1
CSMAG_1437	d__Bacteria;p__Planctomycetota;c__Phycisphaerae;o__UBA1845;f__UBA1845;g__;s__	90.84	2.84	0	TRUE	SAMN34049450	GCA_030631415.1
CSMAG_1438	d__Bacteria;p__Acidobacteriota;c__Aminicenantia;o__Aminicenantales;f__Aminicenantaceae;g__SOIV01;s__SOIV01 sp004377005	50.73	0.43	100	TRUE	SAMN34049451	GCA_030631405.1
CSMAG_1439	d__Bacteria;p__RBG-13-66-14;c__RBG-13-66-14;o__RBG-13-66-14;f__RBG-13-66-14;g__RBG-13-66-14;s__	88.05	1.1	0	TRUE	SAMN34049452	GCA_030631385.1
CSMAG_1440	d__Bacteria;p__WOR-3;c__UBA3073;o__UBA3073;f__UBA3073;g__;s__	55	0.06	100	TRUE	SAMN34049453	GCA_030631365.1
CSMAG_1441	d__Archaea;p__Aenigmatarchaeota;c__Aenigmatarchaeia;o__PWEA01;f__;g__;s__	80.37	2.88	75	TRUE	SAMN34049454	GCA_030631345.1
CSMAG_1442	d__Archaea;p__Nanoarchaeota;c__Nanoarchaeia;o__Woesearchaeales;f__ARS49;g__WJJT01;s__	56.94	0	0	TRUE	SAMN34049455	GCA_030631325.1
CSMAG_1443	d__Bacteria;p__Patescibacteria;c__ABY1;o__BM507;f__UBA12075;g__UBA12075;s__	72.28	0	0	TRUE	SAMN34049456	GCA_030631305.1
CSMAG_1444	d__Archaea;p__Halobacteriota;c__Methanosarcinia;o__Methanosarcinales;f__Methanogasteraceae;g__Methanogaster;s__	67.3	9.45	38.1	TRUE	SAMN34049457	GCA_030631285.1
CSMAG_1445	d__Bacteria;p__Omnitrophota;c__Koll11;o__JABMRN01;f__RBG-13-46-9;g__;s__	50.75	9.2	20	TRUE	SAMN34049458	GCA_030631225.1
CSMAG_1446	d__Bacteria;p__JAGOBX01;c__;o__;f__;g__;s__	97.69	0	0	TRUE	SAMN34049459	GCA_030631245.1
CSMAG_1447	d__Bacteria;p__Spirochaetota;c__Spirochaetia;o__DSM-27196;f__SLST01;g__JAHOYX01;s__	66.11	3.33	0	TRUE	SAMN34049460	GCA_030631255.1
CSMAG_1448	d__Bacteria;p__Bacteroidota;c__Bacteroidia;o__Bacteroidales;f__B39-G9;g__;s__	96.77	1.88	0	TRUE	SAMN34049461	GCA_030631205.1
CSMAG_1449	d__Bacteria;p__Dependentiae;c__Babeliae;o__Babeliales;f__UASB340;g__;s__	87.64	0	0	TRUE	SAMN34049462	GCA_030631185.1
CSMAG_1450	d__Bacteria;p__Patescibacteria;c__Microgenomatia;o__GWA2-44-7;f__UBA8517;g__;s__	51.53	2.31	100	TRUE	SAMN34049463	GCA_030631135.1
CSMAG_1451	d__Bacteria;p__Planctomycetota;c__Phycisphaerae;o__SM23-33;f__SM23-33;g__;s__	78	3.61	100	TRUE	SAMN34049464	GCA_030631125.1
CSMAG_1452	d__Bacteria;p__Proteobacteria;c__Gammaproteobacteria;o__SZUA-229;f__SZUA-229;g__GCA-2746365;s__	62.44	2.82	9.09	TRUE	SAMN34049465	GCA_030631105.1
CSMAG_1453	d__Bacteria;p__Desulfobacterota;c__Desulfuromonadia;o__Desulfuromonadales;f__Geopsychrobacteraceae;g__Malonomonas;s__Malonomonas sp015222355	98.71	0	0	TRUE	SAMN34049466	GCA_030631145.1
CSMAG_1454	d__Bacteria;p__Planctomycetota;c__Phycisphaerae;o__SM23-33;f__SM23-33;g__;s__	72.66	1.14	50	TRUE	SAMN34049467	GCA_030631085.1
CSMAG_1455	d__Bacteria;p__Bacteroidota;c__Bacteroidia;o__Bacteroidales;f__CAIXZF01;g__JAGONC01;s__	93.01	3.14	57.14	TRUE	SAMN34049468	GCA_030631045.1
CSMAG_1456	d__Bacteria;p__Proteobacteria;c__Gammaproteobacteria;o__UBA9339;f__UBA9339;g__;s__	82.13	0.15	0	TRUE	SAMN34049469	GCA_030631035.1
CSMAG_1457	d__Bacteria;p__VGIX01;c__VGIX01;o__VGIX01;f__VGIX01;g__;s__	85.61	1.91	80	TRUE	SAMN34049470	GCA_030631025.1
CSMAG_1458	d__Bacteria;p__Omnitrophota;c__Koll11;o__4484-171;f__4484-171;g__;s__	57.39	2.25	100	TRUE	SAMN34049471	GCA_030631005.1
CSMAG_1459	d__Bacteria;p__Patescibacteria;c__Paceibacteria;o__Moranbacterales;f__GCA-2747515;g__;s__	70.63	0.56	0	TRUE	SAMN34049472	GCA_030630955.1
CSMAG_1460	d__Bacteria;p__Planctomycetota;c__Phycisphaerae;o__Sedimentisphaerales;f__SG8-4;g__JAFGPJ01;s__	61.36	2.27	0	TRUE	SAMN34049473	GCA_030630905.1
CSMAG_1461	d__Bacteria;p__Chloroflexota;c__Anaerolineae;o__Anaerolineales;f__UBA4823;g__9FT-COMBO-55-16;s__	52.9	5.17	0	TRUE	SAMN34049474	GCA_030630975.1
CSMAG_1462	d__Bacteria;p__Mcinerneyibacteriota;c__;o__;f__;g__;s__	82.87	4.6	40	TRUE	SAMN34049475	GCA_030630935.1
CSMAG_1463	d__Bacteria;p__Proteobacteria;c__Gammaproteobacteria;o__SZUA-152;f__SZUA-152;g__;s__	53.5	2.39	71.43	TRUE	SAMN34049476	GCA_030630915.1
CSMAG_1464	d__Archaea;p__Nanoarchaeota;c__Nanoarchaeia;o__Woesearchaeales;f__WJKV01;g__;s__	83.18	0	0	TRUE	SAMN34049477	GCA_030630885.1
CSMAG_1465	d__Bacteria;p__Spirochaetota;c__Spirochaetia;o__SZUA-6;f__DRHE01;g__DRHE01;s__	56.46	5.12	7.14	TRUE	SAMN34049478	GCA_030630845.1
CSMAG_1466	d__Bacteria;p__Patescibacteria;c__Paceibacteria;o__;f__;g__;s__	56.49	1.32	50	TRUE	SAMN34049479	GCA_030630805.1
CSMAG_1467	d__Bacteria;p__Zixibacteria;c__MSB-5A5;o__GN15;f__FEB-12;g__;s__	91.21	3.3	25	TRUE	SAMN34049480	GCA_030630835.1
CSMAG_1468	d__Bacteria;p__4484-113;c__;o__;f__;g__;s__	68.24	3.39	50	TRUE	SAMN34049481	GCA_030630785.1
CSMAG_1469	d__Archaea;p__Nanoarchaeota;c__Nanoarchaeia;o__Pacearchaeales;f__GW2011-AR1;g__JAGVXH01;s__	73.99	0	0	TRUE	SAMN34049482	GCA_030630825.1
CSMAG_1470	d__Bacteria;p__Patescibacteria;c__Paceibacteria;o__Portnoybacterales;f__JAHIHE01;g__;s__	80.35	0	0	TRUE	SAMN34049483	GCA_030630745.1
CSMAG_1471	d__Bacteria;p__Bipolaricaulota;c__Bipolaricaulia;o__UBA7950;f__UBA9294;g__UBA9294;s__	91.53	1.69	100	TRUE	SAMN34049484	GCA_030630755.1
CSMAG_1472	d__Archaea;p__Thermoplasmatota;c__EX4484-6;o__;f__;g__;s__	93.2	0.8	0	TRUE	SAMN34049485	GCA_030630685.1
CSMAG_1473	d__Bacteria;p__Desulfobacterota;c__Desulfobacteria;o__Desulfobacterales;f__ETH-SRB1;g__B13-G4;s__	74.35	0	0	TRUE	SAMN34049486	GCA_030630705.1
CSMAG_1474	d__Archaea;p__Nanoarchaeota;c__Nanoarchaeia;o__Woesearchaeales;f__ARS49;g__WJKI01;s__	53.32	0	0	TRUE	SAMN34049487	GCA_030630695.1
CSMAG_1475	d__Bacteria;p__Dependentiae;c__Babeliae;o__Babeliales;f__UASB340;g__WJLJ01;s__	52.76	0	0	TRUE	SAMN34049488	GCA_030630665.1
CSMAG_1476	d__Bacteria;p__Bacteroidota;c__Bacteroidia;o__Bacteroidales;f__GCA-2711565;g__JADFUO01;s__	53.15	3.23	16.67	TRUE	SAMN34049489	GCA_030630605.1
CSMAG_1477	d__Archaea;p__Altiarchaeota;c__Altiarchaeia;o__IMC4;f__QMZM01;g__;s__	53.89	0.93	0	TRUE	SAMN34049490	GCA_030630635.1
CSMAG_1478	d__Bacteria;p__Fermentibacterota;c__Fermentibacteria;o__Fermentibacterales;f__Fermentibacteraceae;g__Aegiribacteria;s__	50	3.64	0	TRUE	SAMN34049491	GCA_030630615.1
CSMAG_1479	d__Archaea;p__Thermoproteota;c__Bathyarchaeia;o__B26-1;f__UBA233;g__SOJA01;s__	76.42	2.8	0	TRUE	SAMN34049492	GCA_030630585.1
CSMAG_1480	d__Bacteria;p__Spirochaetota;c__Spirochaetia;o__JC444;f__;g__;s__	97.63	2.3	0	TRUE	SAMN34049493	GCA_030630565.1
CSMAG_1481	d__Bacteria;p__Bipolaricaulota;c__Bipolaricaulia;o__UBA7950;f__UBA9294;g__SPBW01;s__	85.59	3.95	66.67	TRUE	SAMN34049494	GCA_030630495.1
CSMAG_1482	d__Bacteria;p__AABM5-125-24;c__AABM5-125-24;o__AABM5-125-24;f__AABM5-125-24;g__JABMRV01;s__	65.41	2.3	33.33	TRUE	SAMN34049495	GCA_030630505.1
CSMAG_1483	d__Bacteria;p__Patescibacteria;c__Paceibacteria;o__Portnoybacterales;f__JAHIHE01;g__;s__	56.11	4.57	50	TRUE	SAMN34049496	GCA_030630485.1
CSMAG_1484	d__Bacteria;p__Marinisomatota;c__AB16;o__AB16;f__46-47;g__M50B103;s__	89.5	0	0	TRUE	SAMN34049497	GCA_030630525.1
CSMAG_1485	d__Bacteria;p__Zixibacteria;c__MSB-5A5;o__MSB-5A5;f__SM1-73;g__SM23-73-3;s__	58.6	1.2	100	TRUE	SAMN34049498	GCA_030630465.1
CSMAG_1486	d__Archaea;p__EX4484-52;c__EX4484-52;o__EX4484-52;f__B79-G9;g__GLR112;s__	71.5	3.26	83.33	TRUE	SAMN34049499	GCA_030630425.1
CSMAG_1487	d__Bacteria;p__Verrucomicrobiota;c__Kiritimatiellae;o__Kiritimatiellales;f__Pontiellaceae;g__Pontiella;s__	84.29	2.09	0	TRUE	SAMN34049500	GCA_030630445.1
CSMAG_1488	d__Bacteria;p__Proteobacteria;c__Gammaproteobacteria;o__Thiohalomonadales;f__Thiohalomonadaceae;g__;s__	79.21	2.66	20	TRUE	SAMN34049501	GCA_030630385.1
CSMAG_1489	d__Bacteria;p__VGIX01;c__VGIX01;o__VGIX01;f__;g__;s__	72.26	2.2	50	TRUE	SAMN34049502	GCA_030630395.1
CSMAG_1490	d__Bacteria;p__Bacteroidota;c__Bacteroidia;o__Flavobacteriales;f__Flavobacteriaceae;g__QNYL01;s__	73.95	5.28	85.71	TRUE	SAMN34049503	GCA_030630365.1
CSMAG_1491	d__Bacteria;p__UBA6262;c__UBA6262;o__;f__;g__;s__	94.57	5.43	71.43	TRUE	SAMN34049504	GCA_030630345.1
CSMAG_1492	d__Bacteria;p__Bacteroidota;c__Bacteroidia;o__Bacteroidales;f__B18-G4;g__B18-G4;s__	88.44	2.69	28.57	TRUE	SAMN34049505	GCA_030630305.1
CSMAG_1493	d__Bacteria;p__Planctomycetota;c__Phycisphaerae;o__Sedimentisphaerales;f__SG8-4;g__;s__	64.43	0.67	100	TRUE	SAMN34049506	GCA_030630315.1
CSMAG_1494	d__Bacteria;p__Zixibacteria;c__MSB-5A5;o__GN15;f__FEB-12;g__QNAD01;s__	77.68	1.1	0	TRUE	SAMN34049507	GCA_030630285.1
CSMAG_1495	d__Archaea;p__Nanoarchaeota;c__Nanoarchaeia;o__Pacearchaeales;f__GW2011-AR1;g__JAHKAF01;s__	56.23	3.88	66.67	TRUE	SAMN34049508	GCA_030630265.1
CSMAG_1496	d__Bacteria;p__Omnitrophota;c__Koll11;o__B26-G9;f__B26-G9;g__;s__	70.35	1.14	0	TRUE	SAMN34049509	GCA_030630245.1
CSMAG_1497	d__Archaea;p__Nanoarchaeota;c__Nanoarchaeia;o__Woesearchaeales;f__B3-WOES;g__;s__	77.26	2.65	75	TRUE	SAMN34049510	GCA_030630175.1
CSMAG_1498	d__Bacteria;p__Krumholzibacteriota;c__Krumholzibacteria;o__Krumholzibacteriales;f__Krumholzibacteriaceae;g__;s__	92.86	5.24	50	TRUE	SAMN34049511	GCA_030630165.1
CSMAG_1499	d__Bacteria;p__;c__;o__;f__;g__;s__	98.9	0	0	TRUE	SAMN34049512	GCA_030630205.1
CSMAG_1500	d__Archaea;p__Asgardarchaeota;c__Lokiarchaeia;o__CR-4;f__MK-D1;g__Prometheoarchaeum;s__	55.5	9.18	27.78	TRUE	SAMN34049513	GCA_030630225.1
CSMAG_1501	d__Archaea;p__Asgardarchaeota;c__Thorarchaeia;o__Thorarchaeales;f__Thorarchaeaceae;g__MP8T-1;s__	76.87	4.35	42.86	TRUE	SAMN34049514	GCA_030630145.1
CSMAG_1502	d__Bacteria;p__Bacteroidota;c__Bacteroidia;o__Bacteroidales;f__Prolixibacteraceae;g__Draconibacterium;s__	53.09	1.4	0	TRUE	SAMN34049515	GCA_030630085.1
CSMAG_1503	d__Bacteria;p__Dependentiae;c__Babeliae;o__Babeliales;f__UASB340;g__WJIY01;s__	66.83	1.75	100	TRUE	SAMN34049516	GCA_030630075.1
CSMAG_1504	d__Bacteria;p__Patescibacteria;c__Paceibacteria;o__Paceibacterales;f__;g__;s__	57.84	0.93	0	TRUE	SAMN34049517	GCA_030630045.1
CSMAG_1505	d__Bacteria;p__Ratteibacteria;c__UBA8468;o__UBA8468;f__UBA8468;g__;s__	78.74	1.17	100	TRUE	SAMN34049518	GCA_030630065.1
CSMAG_1506	d__Bacteria;p__Desulfobacterota;c__Desulfuromonadia;o__Desulfuromonadales;f__BM103;g__;s__	87.83	0.81	50	TRUE	SAMN34049519	GCA_030630015.1
CSMAG_1507	d__Bacteria;p__Omnitrophota;c__Koll11;o__;f__;g__;s__	79.47	1.27	0	TRUE	SAMN34049520	GCA_030630095.1
CSMAG_1508	d__Bacteria;p__Dependentiae;c__Babeliae;o__Babeliales;f__JAHIUU01;g__JAHIUU01;s__	55.28	1.42	0	TRUE	SAMN34049521	GCA_030629975.1
CSMAG_1509	d__Bacteria;p__Bacteroidota;c__Bacteroidia;o__Bacteroidales;f__GCA-2711565;g__;s__	87.1	1.61	33.33	TRUE	SAMN34049522	GCA_030630005.1
CSMAG_1510	d__Bacteria;p__Krumholzibacteriota;c__Krumholzibacteria;o__Krumholzibacteriales;f__Krumholzibacteriaceae;g__Krumholzibacterium;s__	97.8	2.4	0	TRUE	SAMN34049523	GCA_030629965.1
CSMAG_1511	d__Archaea;p__Halobacteriota;c__Syntropharchaeia;o__ANME-1;f__ANME-1;g__QENH01;s__	62.53	3.81	71.43	TRUE	SAMN34049524	GCA_030629935.1
CSMAG_1512	d__Bacteria;p__Marinisomatota;c__AB16;o__AB16;f__46-47;g__M50B103;s__	73.08	1.1	100	TRUE	SAMN34049525	GCA_030629925.1
CSMAG_1513	d__Bacteria;p__Dependentiae;c__Babeliae;o__Babeliales;f__GCA-2401785;g__;s__	61.89	0	0	TRUE	SAMN34049526	GCA_030629865.1
CSMAG_1514	d__Bacteria;p__Krumholzibacteriota;c__Krumholzibacteria;o__Krumholzibacteriales;f__WJIX01;g__;s__	53.25	2.2	50	TRUE	SAMN34049527	GCA_030629875.1
CSMAG_1515	d__Bacteria;p__Patescibacteria;c__Paceibacteria;o__Paceibacterales;f__;g__;s__	63.22	7.84	15.38	TRUE	SAMN34049528	GCA_030629885.1
CSMAG_1516	d__Bacteria;p__Proteobacteria;c__Gammaproteobacteria;o__Methylococcales;f__Methylomonadaceae;g__WTBX01;s__	77.15	5.47	23.53	TRUE	SAMN34049529	GCA_030629845.1
CSMAG_1517	d__Archaea;p__EX4484-52;c__EX4484-52;o__EX4484-52;f__GLR71;g__GLR71;s__	62.62	3.41	66.67	TRUE	SAMN34049530	GCA_030629825.1
CSMAG_1518	d__Archaea;p__Thermoproteota;c__Bathyarchaeia;o__B26-1;f__SOJC01;g__;s__	89.72	3.74	0	TRUE	SAMN34049531	GCA_030629765.1
CSMAG_1519	d__Bacteria;p__Chloroflexota;c__Anaerolineae;o__B4-G1;f__B4-G1;g__BS750m-G37;s__	52.77	1.82	33.33	TRUE	SAMN34049532	GCA_030629785.1
CSMAG_1520	d__Bacteria;p__Patescibacteria;c__Paceibacteria;o__;f__;g__;s__	60.55	0	0	TRUE	SAMN34049533	GCA_030629775.1
CSMAG_1521	d__Bacteria;p__TA06_A;c__DG-26_A;o__;f__;g__;s__	57.27	3.85	50	TRUE	SAMN34049534	GCA_030629745.1
CSMAG_1522	d__Bacteria;p__Patescibacteria;c__Paceibacteria;o__Paceibacterales;f__;g__;s__	69.25	2.07	100	TRUE	SAMN34049535	GCA_030629725.1
CSMAG_1523	d__Archaea;p__Thermoplasmatota;c__Thermoplasmata;o__RBG-16-68-12;f__;g__;s__	94.93	5.2	50	TRUE	SAMN34049536	GCA_030629705.1
CSMAG_1524	d__Bacteria;p__Omnitrophota;c__Koll11;o__JABMRN01;f__JABMRN01;g__;s__	81.84	2.52	0	TRUE	SAMN34049537	GCA_030629685.1
CSMAG_1525	d__Bacteria;p__Bacteroidota;c__Bacteroidia;o__Bacteroidales;f__VadinHA17;g__;s__	64.81	5.3	26.32	TRUE	SAMN34049538	GCA_030629665.1
CSMAG_1526	d__Archaea;p__Asgardarchaeota;c__Lokiarchaeia;o__CR-4;f__SOKP01;g__SOKP01;s__	54.67	7.01	8.33	TRUE	SAMN34049539	GCA_030629605.1
CSMAG_1527	d__Bacteria;p__Patescibacteria;c__Paceibacteria;o__Paceibacterales;f__;g__;s__	69.96	0.86	0	TRUE	SAMN34049540	GCA_030629575.1
CSMAG_1528	d__Bacteria;p__RBG-13-66-14;c__B26-G2;o__B26-G2;f__;g__;s__	64.86	1.2	0	TRUE	SAMN34049541	GCA_030629625.1
CSMAG_1529	d__Bacteria;p__Chloroflexota;c__Dehalococcoidia;o__GIF9;f__AB-539-J10;g__B68-G16;s__	59.06	9.7	42.86	TRUE	SAMN34049542	GCA_030629565.1
CSMAG_1530	d__Bacteria;p__Krumholzibacteriota;c__Krumholzibacteria;o__Krumholzibacteriales;f__Krumholzibacteriaceae;g__;s__	64.32	1.2	0	TRUE	SAMN34049543	GCA_030629635.1
CSMAG_1531	d__Bacteria;p__Desulfobacterota;c__Desulfobacteria;o__C00003060;f__C00003060;g__C00003060;s__	75.64	1.22	25	TRUE	SAMN34049544	GCA_030629475.1
CSMAG_1532	d__Archaea;p__Thermoplasmatota;c__E2;o__UBA202;f__;g__;s__	50.39	4.38	44.44	TRUE	SAMN34049545	GCA_030629495.1
CSMAG_1533	d__Bacteria;p__Zixibacteria;c__MSB-5A5;o__GN15;f__FEB-12;g__;s__	82.3	0.1	100	TRUE	SAMN34049546	GCA_030629485.1
CSMAG_1534	d__Bacteria;p__Omnitrophota;c__;o__;f__;g__;s__	90.2	2.25	66.67	TRUE	SAMN34049547	GCA_030629545.1
CSMAG_1535	d__Bacteria;p__NPL-UPA2;c__NPL-UPA2;o__NPL-UPA2;f__;g__;s__	81.9	0	0	TRUE	SAMN34049548	GCA_030629465.1
CSMAG_1536	d__Bacteria;p__WOR-3;c__UBA3072;o__UBA3072;f__UBA3072;g__E29-bin14;s__	95.14	0.06	100	TRUE	SAMN34049549	GCA_030629445.1
CSMAG_1537	d__Bacteria;p__Chloroflexota;c__Anaerolineae;o__B4-G1;f__B4-G1;g__BS750m-G37;s__	56.89	0.91	0	TRUE	SAMN34049550	GCA_030644405.1
CSMAG_1538	d__Bacteria;p__Chloroflexota;c__Dehalococcoidia;o__Dehalococcoidales;f__E44-bin88;g__E44-bin88;s__	89.44	1.32	50	TRUE	SAMN34049551	GCA_030629395.1
CSMAG_1539	d__Bacteria;p__Chloroflexota;c__Dehalococcoidia;o__SM23-28-2;f__SM23-28-2;g__SM23-28-2;s__	63.75	0.99	100	TRUE	SAMN34049552	GCA_030629385.1
CSMAG_1540	d__Bacteria;p__JAHJDO01;c__JAHJDO01;o__JAHJDO01;f__JAHJDO01;g__JAHJDO01;s__	89.56	1.1	0	TRUE	SAMN34049553	GCA_030629405.1
CSMAG_1541	d__Archaea;p__Thermoplasmatota;c__Thermoplasmata;o__SG8-5;f__SG8-5;g__;s__	66.65	5.26	20	TRUE	SAMN34049554	GCA_030629365.1
CSMAG_1542	d__Archaea;p__Thermoplasmatota;c__E2;o__UBA202;f__;g__;s__	74.11	6.28	58.33	TRUE	SAMN34049555	GCA_030629345.1
CSMAG_1543	d__Bacteria;p__Planctomycetota;c__Brocadiae;o__SM23-32;f__SM23-32;g__SM23-32;s__	69.99	2.79	0	TRUE	SAMN34049556	GCA_030629285.1
CSMAG_1544	d__Bacteria;p__Latescibacterota;c__MVCY01;o__MVCY01;f__MVCY01;g__MVCY01;s__	81.25	4.95	60	TRUE	SAMN34049557	GCA_030629295.1
CSMAG_1545	d__Bacteria;p__Zixibacteria;c__MSB-5A5;o__GN15;f__FEB-12;g__;s__	54.58	0.55	100	TRUE	SAMN34049558	GCA_030629325.1
CSMAG_1546	d__Bacteria;p__Desulfobacterota_C;c__Anaeroferrophillalia;o__Anaeroferrophillales;f__Anaeroferrophillaceae;g__DQWO01;s__	81.78	3.91	14.29	TRUE	SAMN34049559	GCA_030629265.1
CSMAG_1547	d__Bacteria;p__Cloacimonadota;c__Cloacimonadia;o__JGIOTU-2;f__JGIOTU-2;g__JACNFI01;s__	92.18	1.1	0	TRUE	SAMN34049560	GCA_030629245.1
CSMAG_1548	d__Bacteria;p__Planctomycetota;c__Phycisphaerae;o__Sedimentisphaerales;f__SG8-4;g__B140-G9;s__	59.19	6.52	0	TRUE	SAMN34049561	GCA_030629185.1
CSMAG_1549	d__Archaea;p__Aenigmatarchaeota;c__Aenigmatarchaeia;o__QMZP01;f__QMZT01;g__CS3-C152;s__	55.3	0.62	0	TRUE	SAMN34049562	GCA_030629145.1
CSMAG_1550	d__Bacteria;p__JABMQX01;c__JABMQX01;o__;f__;g__;s__	53.71	8.52	0	TRUE	SAMN34049563	GCA_030629225.1
CSMAG_1551	d__Bacteria;p__AABM5-125-24;c__B3-LCP;o__B3-LCP;f__B3-LCP;g__;s__	53.66	0	0	TRUE	SAMN34049564	GCA_030629205.1
CSMAG_1552	d__Bacteria;p__Chloroflexota;c__Dehalococcoidia;o__Dehalococcoidales;f__W498;g__;s__	50.17	0.99	0	TRUE	SAMN34049565	GCA_030629155.1
CSMAG_1553	d__Bacteria;p__Chloroflexota;c__Dehalococcoidia;o__Dehalococcoidales;f__BS750m-G39;g__BS750m-G39;s__	62.05	3.41	0	TRUE	SAMN34049566	GCA_030629085.1
CSMAG_1554	d__Bacteria;p__Aerophobota;c__Aerophobia;o__Aerophobales;f__AE-B3A;g__AE-B3B;s__AE-B3B sp005223085	59.83	0.15	100	TRUE	SAMN34049567	GCA_030629095.1
CSMAG_1555	d__Archaea;p__Asgardarchaeota;c__Heimdallarchaeia;o__JABLTI01;f__JABLTI01;g__JABLTI01;s__	89.02	5.61	0	TRUE	SAMN34049568	GCA_030629105.1
CSMAG_1556	d__Bacteria;p__Eisenbacteria;c__RBG-16-71-46;o__CAIMUX01;f__WJJG01;g__;s__	97.8	3.36	0	TRUE	SAMN34049569	GCA_030629055.1
CSMAG_1557	d__Archaea;p__Thermoplasmatota;c__Thermoplasmata;o__;f__;g__;s__	64.93	0.32	50	TRUE	SAMN34049570	GCA_030629045.1
CSMAG_1558	d__Bacteria;p__Dependentiae;c__Babeliae;o__Babeliales;f__UASB340;g__UASB340;s__	63.41	0	0	TRUE	SAMN34049571	GCA_030629005.1
CSMAG_1559	d__Bacteria;p__Planctomycetota;c__B129-G9;o__B129-G9;f__B129-G9;g__B129-G9;s__	68.06	5.92	11.11	TRUE	SAMN34049572	GCA_030629015.1
CSMAG_1560	d__Bacteria;p__Desantisbacteria;c__UBA1551;o__;f__;g__;s__	54.93	1.75	33.33	TRUE	SAMN34049573	GCA_030628965.1
CSMAG_1561	d__Bacteria;p__Patescibacteria;c__Paceibacteria;o__Paceibacterales;f__RBG-13-36-15;g__;s__	55.22	0	0	TRUE	SAMN34049574	GCA_030628945.1
CSMAG_1562	d__Bacteria;p__Cloacimonadota;c__Cloacimonadia;o__JGIOTU-2;f__JGIOTU-2;g__JACNFI01;s__	56.9	0	0	TRUE	SAMN34049575	GCA_030628975.1
CSMAG_1563	d__Archaea;p__Thermoproteota;c__Bathyarchaeia;o__B26-1;f__UBA233;g__SOJA01;s__SOJA01 sp004376975	89.34	0.93	0	TRUE	SAMN34049576	GCA_030628925.1
CSMAG_1564	d__Bacteria;p__Eisenbacteria;c__RBG-16-71-46;o__CAIMUX01;f__WJJG01;g__;s__	96.15	2.2	0	TRUE	SAMN34049577	GCA_030628905.1
CSMAG_1565	d__Bacteria;p__WOR-3;c__UBA3073;o__UBA3073;f__UBA3073;g__;s__	95.6	0.55	100	TRUE	SAMN34049578	GCA_030628885.1
CSMAG_1566	d__Archaea;p__Micrarchaeota;c__Micrarchaeia;o__Anstonellales;f__Bilamarchaeaceae;g__;s__	92.76	0	0	TRUE	SAMN34049579	GCA_030628865.1
CSMAG_1567	d__Bacteria;p__Krumholzibacteriota;c__Krumholzibacteria;o__Krumholzibacteriales;f__Krumholzibacteriaceae;g__;s__	82.09	1.2	0	TRUE	SAMN34049580	GCA_030628845.1
CSMAG_1568	d__Bacteria;p__Patescibacteria;c__Paceibacteria;o__Paceibacterales;f__RBG-13-36-15;g__;s__	71.84	0.86	0	TRUE	SAMN34049581	GCA_030628815.1
CSMAG_1569	d__Bacteria;p__Planctomycetota;c__Phycisphaerae;o__UBA1845;f__Fen-1342;g__Fen-1342;s__	91.76	1.7	0	TRUE	SAMN34049582	GCA_030628805.1
CSMAG_1570	d__Bacteria;p__Cloacimonadota;c__Cloacimonadia;o__Cloacimonadales;f__TCS61;g__JACNIV01;s__	87.72	2.2	66.67	TRUE	SAMN34049583	GCA_030628755.1
CSMAG_1571	d__Bacteria;p__Bacteroidota;c__Bacteroidia;o__Bacteroidales;f__VadinHA17;g__;s__	78.01	1.08	50	TRUE	SAMN34049584	GCA_030628785.1
CSMAG_1572	d__Bacteria;p__Acidobacteriota;c__Aminicenantia;o__Aminicenantales;f__Aminicenantaceae;g__;s__	64.28	2.14	33.33	TRUE	SAMN34049585	GCA_030628745.1
CSMAG_1573	d__Bacteria;p__NPL-UPA2;c__NPL-UPA2;o__;f__;g__;s__	51.11	3.68	40	TRUE	SAMN34049586	GCA_030628725.1
CSMAG_1574	d__Bacteria;p__WOR-3;c__UBA3073;o__JACQXS01;f__JACQXS01;g__;s__	74.48	2.2	50	TRUE	SAMN34049587	GCA_030628695.1
CSMAG_1575	d__Archaea;p__B1Sed10-29;c__B1Sed10-29;o__WALL01;f__WALL01;g__WALL01;s__	95.79	0.93	0	TRUE	SAMN34049588	GCA_030628655.1
CSMAG_1576	d__Bacteria;p__Proteobacteria;c__Gammaproteobacteria;o__UBA6429;f__UBA6429;g__;s__	53.79	4.31	66.67	TRUE	SAMN34049589	GCA_030628685.1
CSMAG_1577	d__Archaea;p__Halobacteriota;c__Methanosarcinia;o__Methanosarcinales;f__Methanosarcinaceae;g__;s__	59.7	7.12	68.75	TRUE	SAMN34049590	GCA_030628645.1
CSMAG_1578	d__Archaea;p__Thermoplasmatota;c__E2;o__DHVEG-1;f__DHVEG-1;g__;s__	58.06	4	0	TRUE	SAMN34049591	GCA_030628625.1
CSMAG_1579	d__Archaea;p__Thermoproteota;c__Bathyarchaeia;o__B26-1;f__BA1;g__SOJZ01;s__	70.72	5.14	14.29	TRUE	SAMN34049592	GCA_030628545.1
CSMAG_1580	d__Bacteria;p__Patescibacteria;c__UBA1384;o__;f__;g__;s__	56.2	0	0	TRUE	SAMN34049593	GCA_030628575.1
CSMAG_1581	d__Bacteria;p__Planctomycetota;c__Phycisphaerae;o__Sedimentisphaerales;f__SG8-4;g__CS2-K091;s__	55.14	5.99	25	TRUE	SAMN34049594	GCA_030628555.1
CSMAG_1582	d__Bacteria;p__Omnitrophota;c__Koll11;o__;f__;g__;s__	60.61	3.23	0	TRUE	SAMN34049595	GCA_030628525.1
CSMAG_1583	d__Bacteria;p__Zixibacteria;c__MSB-5A5;o__GN15;f__JAAZOE01;g__;s__	76.78	1.2	50	TRUE	SAMN34049596	GCA_030628565.1
CSMAG_1584	d__Bacteria;p__Planctomycetota;c__Phycisphaerae;o__SM23-33;f__SM23-33;g__;s__	71.68	0.48	50	TRUE	SAMN34049597	GCA_030628445.1
CSMAG_1585	d__Bacteria;p__TA06_A;c__DG-26_A;o__;f__;g__;s__	54.78	2.85	0	TRUE	SAMN34049598	GCA_030628505.1
CSMAG_1586	d__Bacteria;p__Planctomycetota;c__DG-23;o__SLPQ01;f__;g__;s__	87.63	1.64	20	TRUE	SAMN34049599	GCA_030628485.1
CSMAG_1587	d__Bacteria;p__Chloroflexota;c__Dehalococcoidia;o__GIF9;f__AB-539-J10;g__;s__	78.55	2.81	75	TRUE	SAMN34049600	GCA_030628425.1
CSMAG_1588	d__Archaea;p__Thermoplasmatota;c__Thermoplasmata;o__;f__;g__;s__	66.11	9.24	38.46	TRUE	SAMN34049601	GCA_030628435.1
CSMAG_1589	d__Bacteria;p__Planctomycetota;c__Phycisphaerae;o__SM23-33;f__SM23-33;g__;s__	52.31	1.77	33.33	TRUE	SAMN34049602	GCA_030628385.1
CSMAG_1590	d__Archaea;p__Halobacteriota;c__Methanomicrobia;o__Methanomicrobiales;f__Methanomicrobiaceae;g__;s__	78.88	3.81	80	TRUE	SAMN34049603	GCA_030628325.1
CSMAG_1591	d__Archaea;p__Thermoplasmatota;c__E2;o__UBA202;f__;g__;s__	57.62	2.47	50	TRUE	SAMN34049604	GCA_030628365.1
CSMAG_1592	d__Bacteria;p__Planctomycetota;c__Brocadiae;o__SM23-32;f__SM23-32;g__SM23-32;s__	90.74	1.14	0	TRUE	SAMN34049605	GCA_030628375.1
CSMAG_1593	d__Archaea;p__Asgardarchaeota;c__Heimdallarchaeia;o__UBA460;f__UBA460;g__UBA460;s__	74.3	0.77	0	TRUE	SAMN34049606	GCA_030628305.1
CSMAG_1594	d__Bacteria;p__Zixibacteria;c__MSB-5A5;o__MSB-5A5;f__SM1-73;g__;s__	52.59	5.17	25	TRUE	SAMN34049607	GCA_030628265.1
CSMAG_1595	d__Bacteria;p__NPL-UPA2;c__NPL-UPA2;o__;f__;g__;s__	52.77	0.2	0	TRUE	SAMN34049608	GCA_030628255.1
CSMAG_1596	d__Bacteria;p__Bipolaricaulota;c__Bipolaricaulia;o__UBA7950;f__UBA9294;g__;s__	61.45	7.86	46.15	TRUE	SAMN34049609	GCA_030628335.1
CSMAG_1597	d__Bacteria;p__Chloroflexota;c__Dehalococcoidia;o__Dehalococcoidales;f__RBG-16-60-22;g__JAFGPF01;s__	83.11	2.31	66.67	TRUE	SAMN34049610	GCA_030628245.1
CSMAG_1598	d__Bacteria;p__TA06_A;c__DG-26_A;o__SM23-81;f__SM23-81;g__;s__	92.69	2.2	0	TRUE	SAMN34049611	GCA_030628225.1
CSMAG_1599	d__Bacteria;p__4484-113;c__;o__;f__;g__;s__	53.46	0.08	100	TRUE	SAMN34049612	GCA_030628175.1
CSMAG_1600	d__Bacteria;p__Planctomycetota;c__Phycisphaerae;o__Sedimentisphaerales;f__SG8-4;g__;s__	93.18	1.7	0	TRUE	SAMN34049613	GCA_030628155.1
CSMAG_1601	d__Archaea;p__Nanoarchaeota;c__Nanoarchaeia;o__Pacearchaeales;f__GW2011-AR1;g__JAGVXH01;s__	59.14	5.14	55.56	TRUE	SAMN34049614	GCA_030628165.1
CSMAG_1602	d__Bacteria;p__Chloroflexota;c__Dehalococcoidia;o__SZUA-161;f__SpSt-899;g__;s__	78.61	3.19	20	TRUE	SAMN34049615	GCA_030628145.1
CSMAG_1603	d__Bacteria;p__Chloroflexota;c__Dehalococcoidia;o__GIF9;f__AB-539-J10;g__;s__	55.63	5.06	12.5	TRUE	SAMN34049616	GCA_030628125.1
CSMAG_1604	d__Bacteria;p__Planctomycetota;c__B129-G9;o__B129-G9;f__B129-G9;g__B129-G9;s__	67.42	4.64	12.5	TRUE	SAMN34049617	GCA_030628095.1
CSMAG_1605	d__Archaea;p__Thermoplasmatota;c__E2;o__DHVEG-1;f__DHVEG-1;g__JAFGDG01;s__	63.27	4.8	0	TRUE	SAMN34049618	GCA_030628085.1
CSMAG_1606	d__Archaea;p__Halobacteriota;c__Syntropharchaeia;o__ANME-1;f__ANME-1;g__QENJ01;s__	52.28	2.18	50	TRUE	SAMN34049619	GCA_030628055.1
CSMAG_1607	d__Bacteria;p__NPL-UPA2;c__NPL-UPA2;o__;f__;g__;s__	59.21	1.08	100	TRUE	SAMN34049620	GCA_030628045.1
CSMAG_1608	d__Archaea;p__Thermoplasmatota;c__Thermoplasmata;o__SG8-5;f__SG8-5;g__;s__	56.42	2.84	50	TRUE	SAMN34049621	GCA_030628025.1
CSMAG_1609	d__Bacteria;p__WOR-3;c__WOR-3;o__SM23-42;f__SM23-42;g__SOIY01;s__	91.94	1.16	0	TRUE	SAMN34049622	GCA_030627995.1
CSMAG_1610	d__Bacteria;p__Aerophobota;c__Aerophobia;o__Aerophobales;f__AE-B3A;g__;s__	56.16	2	66.67	TRUE	SAMN34049623	GCA_030627975.1
CSMAG_1611	d__Bacteria;p__Planctomycetota;c__Phycisphaerae;o__Sedimentisphaerales;f__SG8-4;g__CS2-K091;s__	51.04	9.81	33.33	TRUE	SAMN34049624	GCA_030627955.1
CSMAG_1612	d__Bacteria;p__JAHJDO01;c__JAHJDO01;o__JAHJDO01;f__JAHJDO01;g__JAHJDO01;s__	51.9	3.45	100	TRUE	SAMN34049625	GCA_030627945.1
CSMAG_1613	d__Bacteria;p__Desulfobacterota;c__DSM-4660;o__Desulfatiglandales;f__B25-G16;g__B33-G16;s__	59.79	1	66.67	TRUE	SAMN34049626	GCA_030633645.1
CSMAG_1614	d__Bacteria;p__Firmicutes_F;c__Halanaerobiia;o__DY22613;f__DY22613;g__;s__	97.43	1.27	0	TRUE	SAMN34049627	GCA_030627905.1
CSMAG_1615	d__Archaea;p__Altiarchaeota;c__Altiarchaeia;o__IMC4;f__;g__;s__	57.43	0.8	100	TRUE	SAMN34049628	GCA_030633635.1
CSMAG_1616	d__Bacteria;p__Zixibacteria;c__MSB-5A5;o__MSB-5A5;f__SM1-73;g__SM23-73-3;s__	68.1	5.17	0	TRUE	SAMN34049629	GCA_030633625.1
CSMAG_1617	d__Bacteria;p__Planctomycetota;c__B129-G9;o__B129-G9;f__B129-G9;g__B129-G9;s__	60.66	0.3	25	TRUE	SAMN34049630	GCA_030627925.1
CSMAG_1618	d__Bacteria;p__Krumholzibacteriota;c__Krumholzibacteria;o__Krumholzibacteriales;f__Krumholzibacteriaceae;g__;s__	66.66	0.1	0	TRUE	SAMN34049631	GCA_030627875.1
CSMAG_1619	d__Archaea;p__Altiarchaeota;c__Altiarchaeia;o__IMC4;f__QMZM01;g__QMZJ01;s__	78.2	2.91	6.25	TRUE	SAMN34049632	GCA_030633595.1
CSMAG_1620	d__Bacteria;p__UBA6262;c__UBA6262;o__;f__;g__;s__	65.18	1.19	0	TRUE	SAMN34049633	GCA_030627805.1
CSMAG_1621	d__Bacteria;p__WOR-3;c__UBA3073;o__JACQXS01;f__JACQXS01;g__;s__	50.39	4.65	60	TRUE	SAMN34049634	GCA_030633585.1
CSMAG_1622	d__Bacteria;p__WOR-3;c__E44-bin80;o__E44-bin80;f__E44-bin80;g__;s__	91.76	0	0	TRUE	SAMN34049635	GCA_030633565.1
CSMAG_1623	d__Bacteria;p__VGIX01;c__VGIX01;o__VGIX01;f__VGIX01;g__;s__	52.45	2.2	0	TRUE	SAMN34049636	GCA_030633545.1
CSMAG_1624	d__Archaea;p__Halobacteriota;c__Methanosarcinia;o__Methanosarcinales;f__Methanosarcinaceae;g__;s__	52.32	6.54	100	TRUE	SAMN34049637	GCA_030633525.1
CSMAG_1625	d__Bacteria;p__WOR-3;c__E44-bin80;o__E44-bin80;f__E44-bin80;g__;s__	56.16	5.54	21.43	TRUE	SAMN34049638	GCA_030633495.1
CSMAG_1626	d__Archaea;p__Methanobacteriota_B;c__Thermococci;o__Methanofastidiosales;f__B48-G16;g__B48-G16;s__	70.62	2.48	50	TRUE	SAMN34049639	GCA_030627825.1
CSMAG_1627	d__Bacteria;p__Planctomycetota;c__Phycisphaerae;o__Sedimentisphaerales;f__SG8-4;g__NIOZ-UU13;s__	71.99	1.94	60	TRUE	SAMN34049640	GCA_030633485.1
CSMAG_1628	d__Bacteria;p__NPL-UPA2;c__NPL-UPA2;o__;f__;g__;s__	63.75	6.27	63.64	TRUE	SAMN34049641	GCA_030633425.1
CSMAG_1629	d__Bacteria;p__Bipolaricaulota;c__Bipolaricaulia;o__UBA7950;f__UBA9294;g__;s__	68.81	9.5	60	TRUE	SAMN34049642	GCA_030627815.1
CSMAG_1630	d__Bacteria;p__Omnitrophota;c__Koll11;o__B26-G9;f__B26-G9;g__;s__	88.71	2.34	0	TRUE	SAMN34049643	GCA_030627865.1
CSMAG_1631	d__Bacteria;p__Campylobacterota;c__Campylobacteria;o__Campylobacterales;f__Sulfurimonadaceae;g__Sulfurimonas;s__	67.89	2.63	66.67	TRUE	SAMN34049644	GCA_030633435.1
CSMAG_1632	d__Bacteria;p__Proteobacteria;c__Gammaproteobacteria;o__GCF-002020875;f__GRL18;g__GRL18;s__	88.41	1.22	100	TRUE	SAMN34049645	GCA_030627765.1
CSMAG_1633	d__Bacteria;p__Chloroflexota;c__Dehalococcoidia;o__Dehalococcoidales;f__SURF-40;g__;s__	50.35	2.97	33.33	TRUE	SAMN34049646	GCA_030633445.1
CSMAG_1634	d__Bacteria;p__JAFGBW01;c__JAFGBW01;o__JAFGJP01;f__JAFGJP01;g__;s__	94.62	1.08	0	TRUE	SAMN34049647	GCA_030633405.1
CSMAG_1635	d__Bacteria;p__Bacteroidota;c__Bacteroidia;o__Bacteroidales;f__UBA6013;g__;s__	79.08	2.42	0	TRUE	SAMN34049648	GCA_030633385.1
CSMAG_1636	d__Bacteria;p__Desulfobacterota;c__Desulfobacteria;o__Desulfobacterales;f__Desulfobacteraceae;g__Desulfobacula;s__	77.06	1.94	0	TRUE	SAMN34049649	GCA_030627715.1
CSMAG_1637	d__Bacteria;p__Bacteroidota;c__Bacteroidia;o__Bacteroidales;f__NBLH01;g__;s__	60.11	1.88	60	TRUE	SAMN34049650	GCA_030633345.1
CSMAG_1638	d__Bacteria;p__Proteobacteria;c__Gammaproteobacteria;o__SZUA-229;f__SZUA-229;g__GCA-2746365;s__	74.04	9.58	43.75	TRUE	SAMN34049651	GCA_030627775.1
CSMAG_1639	d__Bacteria;p__Spirochaetota;c__Spirochaetia;o__B11-G9;f__B11-G9;g__;s__	83.86	3.61	85.71	TRUE	SAMN34049652	GCA_030633365.1
CSMAG_1640	d__Bacteria;p__Desulfobacterota;c__Desulfobulbia;o__Desulfobulbales;f__Desulfurivibrionaceae;g__;s__	84.9	0.6	100	TRUE	SAMN34049653	GCA_030627725.1
CSMAG_1641	d__Bacteria;p__Proteobacteria;c__Gammaproteobacteria;o__Beggiatoales;f__Beggiatoaceae;g__QNES01;s__	85.11	2.09	7.69	TRUE	SAMN34049654	GCA_030633315.1
CSMAG_1642	d__Bacteria;p__Muirbacteria;c__Muirbacteriia;o__;f__;g__;s__	94.67	4	33.33	TRUE	SAMN34049655	GCA_030633305.1
CSMAG_1643	d__Bacteria;p__Bacteroidota;c__Bacteroidia;o__Flavobacteriales;f__Flavobacteriaceae;g__QNYL01;s__	55.58	0	0	TRUE	SAMN34049656	GCA_030633285.1
CSMAG_1644	d__Bacteria;p__Desulfobacterota;c__Desulfobacteria;o__Desulfobacterales;f__BuS5;g__;s__	70.41	3.62	33.33	TRUE	SAMN34049657	GCA_030633215.1
CSMAG_1645	d__Bacteria;p__Bacteroidota;c__Bacteroidia;o__Bacteroidales;f__JAFGXI01;g__;s__	90.59	1.09	75	TRUE	SAMN34049658	GCA_030627705.1
CSMAG_1646	d__Bacteria;p__Bacteroidota;c__Bacteroidia;o__Flavobacteriales;f__Flavobacteriaceae;g__QNYL01;s__	66.47	1.82	77.78	TRUE	SAMN34049659	GCA_030633225.1
CSMAG_1647	d__Bacteria;p__Desulfobacterota_C;c__Anaeroferrophillalia;o__Anaeroferrophillales;f__JAADEO01;g__DSCM01;s__	90.65	0	0	TRUE	SAMN34049660	GCA_030633185.1
CSMAG_1648	d__Bacteria;p__Bacteroidota;c__Bacteroidia;o__Bacteroidales;f__JAADGE01;g__JAADGE01;s__	50.51	5.24	29.41	TRUE	SAMN34049661	GCA_030633245.1
CSMAG_1649	d__Archaea;p__Thermoproteota;c__Bathyarchaeia;o__TCS64;f__TCS64;g__RBG-16-57-9;s__	68.12	2.09	60	TRUE	SAMN34049662	GCA_030633205.1
CSMAG_1650	d__Bacteria;p__Proteobacteria;c__Gammaproteobacteria;o__Beggiatoales;f__Beggiatoaceae;g__Thiomargarita;s__	81.7	1.87	7.69	TRUE	SAMN34049663	GCA_030633165.1
CSMAG_1651	d__Bacteria;p__Latescibacterota;c__4484-107;o__4484-107;f__4484-107;g__4484-107;s__	85.1	0	0	TRUE	SAMN34049664	GCA_030633125.1
CSMAG_1652	d__Bacteria;p__Bacteroidota;c__Bacteroidia;o__Flavobacteriales;f__Flavobacteriaceae;g__Lutibacter;s__	55.26	1.75	0	TRUE	SAMN34049665	GCA_030633085.1
CSMAG_1653	d__Bacteria;p__Desulfobacterota;c__Desulfobulbia;o__Desulfobulbales;f__Desulfobulbaceae;g__;s__	85	3.3	62.5	TRUE	SAMN34049666	GCA_030633145.1
CSMAG_1654	d__Bacteria;p__Proteobacteria;c__Gammaproteobacteria;o__GCA-001735895;f__GCA-001735895;g__JACNJF01;s__	73.14	6.29	51.72	TRUE	SAMN34049667	GCA_030633095.1
CSMAG_1655	d__Bacteria;p__Desulfobacterota;c__Desulfobulbia;o__Desulfobulbales;f__Desulfocapsaceae;g__Desulfocapsa;s__	68.07	7.72	66.67	TRUE	SAMN34049668	GCA_030633065.1
CSMAG_1656	d__Bacteria;p__Omnitrophota;c__Koll11;o__UBA10015;f__Kpj58rc;g__2-02-FULL-52-10;s__	56.82	1.1	100	TRUE	SAMN34049669	GCA_030633045.1
CSMAG_1657	d__Archaea;p__Halobacteriota;c__Methanosarcinia;o__Methanosarcinales;f__Methanocomedenaceae;g__Methanocomedens;s__	62.01	8	93.33	TRUE	SAMN34049670	GCA_030633005.1
CSMAG_1658	d__Bacteria;p__Bdellovibrionota;c__Bacteriovoracia;o__Bacteriovoracales;f__Bacteriovoracaceae;g__YD12-FULL-39-22;s__	64.04	0	0	TRUE	SAMN34049671	GCA_030633015.1
CSMAG_1659	d__Bacteria;p__Proteobacteria;c__Gammaproteobacteria;o__UBA6429;f__UBA6429;g__;s__	62.11	2.81	33.33	TRUE	SAMN34049672	GCA_030632985.1
CSMAG_1660	d__Bacteria;p__Bacteroidota;c__Bacteroidia;o__Bacteroidales;f__UBA12481;g__;s__	50.9	2.96	14.29	TRUE	SAMN34049673	GCA_030632965.1
CSMAG_1661	d__Bacteria;p__Krumholzibacteriota;c__Krumholzibacteria;o__LZORAL124-64-63;f__LZORAL124-64-63;g__LZORAL124-64-63;s__	77.89	3.85	50	TRUE	SAMN34049674	GCA_030632925.1
CSMAG_1662	d__Bacteria;p__Desulfobacterota_C;c__Anaeroferrophillalia;o__Anaeroferrophillales;f__JAADEO01;g__DSCM01;s__	65.88	4.71	75	TRUE	SAMN34049675	GCA_030632905.1
CSMAG_1663	d__Bacteria;p__Desulfobacterota;c__Desulfobacteria;o__Desulfobacterales;f__Desulfobacteraceae;g__;s__	96.45	0	0	TRUE	SAMN34049676	GCA_030632885.1
CSMAG_1664	d__Bacteria;p__Bacteroidota;c__Bacteroidia;o__Bacteroidales;f__JAADGE01;g__JAADGE01;s__	61.39	6.55	73.68	TRUE	SAMN34049677	GCA_030632935.1
CSMAG_1665	d__Bacteria;p__Bacteroidota;c__Bacteroidia;o__Bacteroidales;f__Prolixibacteraceae;g__Draconibacterium;s__	73.28	0	0	TRUE	SAMN34049678	GCA_030632865.1
CSMAG_1666	d__Bacteria;p__Proteobacteria;c__Gammaproteobacteria;o__UBA4486;f__UBA4486;g__SMWN01;s__	52.76	0.91	33.33	TRUE	SAMN34049679	GCA_030632845.1
CSMAG_1667	d__Bacteria;p__Proteobacteria;c__Gammaproteobacteria;o__Pseudomonadales;f__Pseudomonadaceae;g__Pseudomonas_D;s__Pseudomonas_D aestusnigri	99.14	1.31	60	TRUE	SAMN34049680	GCA_030632805.1
CSMAG_1668	d__Archaea;p__Halobacteriota;c__Methanosarcinia;o__Methanosarcinales;f__Methanogasteraceae;g__Methanogaster;s__	54.45	5.33	81.82	TRUE	SAMN34049681	GCA_030632815.1
CSMAG_1669	d__Bacteria;p__Desulfobacterota_D;c__UBA1144;o__UBA2774;f__UBA2774;g__CR02bin9;s__	82.02	1.43	0	TRUE	SAMN34049682	GCA_030632765.1
CSMAG_1670	d__Bacteria;p__UBP14;c__;o__;f__;g__;s__	66.07	2.3	25	TRUE	SAMN34049683	GCA_030632785.1
CSMAG_1671	d__Bacteria;p__Proteobacteria;c__Gammaproteobacteria;o__GCF-002020875;f__GRL18;g__GRL18;s__	64.17	1.32	33.33	TRUE	SAMN34049684	GCA_030632745.1
CSMAG_1672	d__Bacteria;p__Proteobacteria;c__Gammaproteobacteria;o__Beggiatoales;f__Beggiatoaceae;g__QNES01;s__	88.71	1.08	9.09	TRUE	SAMN34049685	GCA_030632725.1
CSMAG_1673	d__Bacteria;p__Patescibacteria;c__Paceibacteria;o__Portnoybacterales;f__JAHIHE01;g__;s__	66.09	2.25	0	TRUE	SAMN34049686	GCA_030632705.1
CSMAG_1674	d__Bacteria;p__Gemmatimonadota;c__Gemmatimonadetes;o__KS3-K002;f__JABDQB01;g__JABDQB01;s__	78.54	1.65	66.67	TRUE	SAMN34049687	GCA_030632685.1
CSMAG_1675	d__Bacteria;p__Patescibacteria;c__ABY1;o__BM507;f__UBA12075;g__UBA12075;s__	69.64	0.26	100	TRUE	SAMN34049688	GCA_030632665.1
CSMAG_1676	d__Bacteria;p__Proteobacteria;c__Gammaproteobacteria;o__SZUA-229;f__SZUA-229;g__GCA-2746365;s__	50.08	2.85	11.11	TRUE	SAMN34049689	GCA_030632645.1
CSMAG_1677	d__Bacteria;p__Proteobacteria;c__Gammaproteobacteria;o__GCF-002020875;f__GRL18;g__GRL18;s__	74.14	0	0	TRUE	SAMN34049690	GCA_030632625.1
CSMAG_1678	d__Bacteria;p__Planctomycetota;c__Brocadiae;o__SM23-32;f__SM23-32;g__;s__	53.69	0.1	100	TRUE	SAMN34049691	GCA_030632595.1
CSMAG_1679	d__Bacteria;p__Desulfobacterota;c__Desulfobacteria;o__Desulfobacterales;f__Desulfobacteraceae;g__Desulfobacula;s__	51.09	6.29	7.14	TRUE	SAMN34049692	GCA_030632585.1
CSMAG_1680	d__Bacteria;p__Proteobacteria;c__Gammaproteobacteria;o__Xanthomonadales;f__SZUA-36;g__;s__	50.8	3.43	62.5	TRUE	SAMN34049693	GCA_030632565.1
CSMAG_1681	d__Bacteria;p__Bacteroidota;c__Bacteroidia;o__Bacteroidales;f__;g__;s__	76.06	2.15	80	TRUE	SAMN34049694	GCA_030632545.1
CSMAG_1682	d__Bacteria;p__Desulfobacterota;c__DSM-4660;o__Desulfatiglandales;f__Desulfatiglandaceae;g__Desulfacyla;s__	58.2	1.64	100	TRUE	SAMN34049695	GCA_030632525.1
CSMAG_1683	d__Bacteria;p__BMS3Abin14;c__BMS3Abin14;o__BMS3Abin14;f__JAFGWO01;g__;s__	53.24	1.27	100	TRUE	SAMN34049696	GCA_030632505.1
CSMAG_1684	d__Bacteria;p__Verrucomicrobiota;c__Kiritimatiellae;o__UBA8416;f__PXDI01;g__;s__	79.9	2.07	42.86	TRUE	SAMN34049697	GCA_030632465.1
CSMAG_1685	d__Bacteria;p__Marinisomatota;c__Marinisomatia;o__Marinisomatales;f__JAHJCW01;g__JAHJCW01;s__	51.54	9.34	33.33	TRUE	SAMN34049698	GCA_030632445.1
CSMAG_1686	d__Bacteria;p__Desulfobacterota;c__Desulfuromonadia;o__Desulfuromonadales;f__BM103;g__;s__	58.85	7.89	43.33	TRUE	SAMN34049699	GCA_030632475.1
CSMAG_1687	d__Bacteria;p__Desulfobacterota;c__Desulfobulbia;o__Desulfobulbales;f__Desulfocapsaceae;g__Desulforhopalus;s__	70.36	3.63	50	TRUE	SAMN34049700	GCA_030632405.1
CSMAG_1688	d__Bacteria;p__Patescibacteria;c__Gracilibacteria;o__UBA4473;f__UBA4473;g__;s__	78.09	1.69	0	TRUE	SAMN34049701	GCA_030632415.1
CSMAG_1689	d__Archaea;p__EX4484-52;c__EX4484-52;o__EX4484-52;f__EX4484-52;g__EX4484-52;s__	65.16	0.93	0	TRUE	SAMN34049702	GCA_030632385.1
CSMAG_1690	d__Bacteria;p__Proteobacteria;c__Zetaproteobacteria;o__Mariprofundales;f__Mariprofundaceae;g__WSZY01;s__	50.06	2.1	100	TRUE	SAMN34049703	GCA_030632365.1
CSMAG_1691	d__Bacteria;p__Proteobacteria;c__Alphaproteobacteria;o__Rhodospirillales;f__Magnetovibrionaceae;g__;s__	60.44	4.47	50	TRUE	SAMN34049704	GCA_030632345.1
CSMAG_1692	d__Bacteria;p__Chloroflexota;c__Dehalococcoidia;o__Dehalococcoidales;f__;g__;s__	74.7	3.03	33.33	TRUE	SAMN34049705	GCA_030632305.1
CSMAG_1693	d__Bacteria;p__TA06_A;c__DG-26_A;o__;f__;g__;s__	66.98	3.46	40	TRUE	SAMN34049706	GCA_030632315.1
CSMAG_1694	d__Bacteria;p__Krumholzibacteriota;c__Krumholzibacteria;o__LZORAL124-64-63;f__LZORAL124-64-63;g__;s__	68.13	4.94	21.05	TRUE	SAMN34049707	GCA_030632285.1
CSMAG_1695	d__Bacteria;p__Patescibacteria;c__Paceibacteria;o__Portnoybacterales;f__JAHIHE01;g__;s__	66.95	2.7	100	TRUE	SAMN34049708	GCA_030632165.1
CSMAG_1696	d__Bacteria;p__Omnitrophota;c__Koll11;o__SKK-01;f__SKK-01;g__;s__	93.01	2.15	0	TRUE	SAMN34049709	GCA_030632265.1
CSMAG_1697	d__Bacteria;p__Spirochaetota;c__Spirochaetia;o__SZUA-6;f__DRHE01;g__JAFGQJ01;s__	52.63	3.29	28.57	TRUE	SAMN34049710	GCA_030632205.1
CSMAG_1698	d__Bacteria;p__Patescibacteria;c__ABY1;o__UBA1558;f__GWA2-36-10;g__;s__	56.59	0	0	TRUE	SAMN34049711	GCA_030632225.1
CSMAG_1699	d__Bacteria;p__Proteobacteria;c__Gammaproteobacteria;o__UBA9214;f__UBA9214;g__UBA9214;s__	80.31	5.21	55.17	TRUE	SAMN34049712	GCA_030632175.1
CSMAG_1700	d__Archaea;p__Halobacteriota;c__Syntropharchaeia;o__ANME-1;f__ANME-1;g__QENH01;s__QENH01 sp013139985	59.98	4.84	36.36	TRUE	SAMN34049713	GCA_030632215.1
CSMAG_1701	d__Bacteria;p__Bacteroidota;c__Bacteroidia;o__Cytophagales;f__Cyclobacteriaceae;g__JAAUQL01;s__	73.16	2.12	25	TRUE	SAMN34049714	GCA_030637245.1
CSMAG_1702	d__Bacteria;p__4572-55;c__;o__;f__;g__;s__	56.57	2.2	0	TRUE	SAMN34049715	GCA_030637255.1
CSMAG_1703	d__Bacteria;p__Krumholzibacteriota;c__Krumholzibacteria;o__WVZY01;f__;g__;s__	58.04	1.1	0	TRUE	SAMN34049716	GCA_030637225.1
CSMAG_1704	d__Bacteria;p__Proteobacteria;c__Alphaproteobacteria;o__Rhodospirillales;f__Magnetovibrionaceae;g__;s__	84.29	3.61	62.5	TRUE	SAMN34049717	GCA_030637205.1
CSMAG_1705	d__Archaea;p__Asgardarchaeota;c__Heimdallarchaeia;o__UBA460;f__Kariarchaeaceae;g__;s__	63.11	2.8	0	TRUE	SAMN34049718	GCA_030637185.1
CSMAG_1706	d__Bacteria;p__Gemmatimonadota;c__Gemmatimonadetes;o__Longimicrobiales;f__UBA6960;g__;s__	54.68	2.69	11.11	TRUE	SAMN34049719	GCA_030637165.1
CSMAG_1707	d__Bacteria;p__Nitrospirota;c__Thermodesulfovibrionia;o__UBA6902;f__BMS3Bbin08;g__;s__	72.27	0.91	0	TRUE	SAMN34049720	GCA_030637135.1
CSMAG_1708	d__Archaea;p__Thermoproteota;c__Bathyarchaeia;o__;f__;g__;s__	76.49	1.32	66.67	TRUE	SAMN34049721	GCA_030637125.1
CSMAG_1709	d__Bacteria;p__Planctomycetota;c__Phycisphaerae;o__Sedimentisphaerales;f__Anaerohalosphaeraceae;g__;s__	79.16	0.1	100	TRUE	SAMN34049722	GCA_030637065.1
CSMAG_1710	d__Bacteria;p__Patescibacteria;c__Gracilibacteria;o__JAHISY01;f__JAHISY01;g__JAHISY01;s__	76.39	3.7	25	TRUE	SAMN34049723	GCA_030637085.1
CSMAG_1711	d__Bacteria;p__Desulfobacterota;c__DSWW01;o__DSWW01;f__DSWW01;g__S015-6;s__	56.87	0.05	0	TRUE	SAMN34049724	GCA_030637105.1
CSMAG_1712	d__Archaea;p__EX4484-52;c__EX4484-52;o__EX4484-52;f__GLR71;g__GLR71;s__	73.83	4.42	75	TRUE	SAMN34049725	GCA_030637005.1
CSMAG_1713	d__Bacteria;p__Chloroflexota;c__Dehalococcoidia;o__Dehalococcoidales;f__;g__;s__	52.24	8.59	75	TRUE	SAMN34049726	GCA_030637035.1
CSMAG_1714	d__Bacteria;p__UBA6262;c__UBA6262;o__;f__;g__;s__	94.94	1.38	0	TRUE	SAMN34049727	GCA_030637025.1
CSMAG_1715	d__Bacteria;p__BMS3Abin14;c__BMS3Abin14;o__BMS3Abin14;f__BMS3Abin14;g__SZUA-178;s__	73.41	0.17	0	TRUE	SAMN34049728	GCA_030636965.1
CSMAG_1716	d__Bacteria;p__Chloroflexota;c__Dehalococcoidia;o__Dehalococcoidales;f__UBA5760;g__UBA5760;s__	64.48	0.5	0	TRUE	SAMN34049729	GCA_030636975.1
CSMAG_1717	d__Archaea;p__EX4484-52;c__EX4484-52;o__EX4484-52;f__GLR71;g__GLR71;s__	71.65	3.19	50	TRUE	SAMN34049730	GCA_030636885.1
CSMAG_1718	d__Bacteria;p__Proteobacteria;c__Gammaproteobacteria;o__Methylococcales;f__Methylomonadaceae;g__QPIN01;s__	51.03	0	0	TRUE	SAMN34049731	GCA_030636915.1
CSMAG_1719	d__Bacteria;p__Calditrichota;c__Calditrichia;o__RBG-13-44-9;f__RBG-13-44-9;g__;s__	78.36	0	0	TRUE	SAMN34049732	GCA_030636925.1
CSMAG_1720	d__Bacteria;p__Nitrospirota;c__Thermodesulfovibrionia;o__UBA6902;f__BMS3Bbin08;g__;s__	62.36	9.57	0	TRUE	SAMN34049733	GCA_030636905.1
CSMAG_1721	d__Bacteria;p__Krumholzibacteriota;c__Krumholzibacteria;o__LZORAL124-64-63;f__LZORAL124-64-63;g__;s__	51.18	3.3	100	TRUE	SAMN34049734	GCA_030636865.1
CSMAG_1722	d__Bacteria;p__Proteobacteria;c__Gammaproteobacteria;o__GCA-2729495;f__GCA-2729495;g__;s__	66.93	4.02	15	TRUE	SAMN34049735	GCA_030636845.1
CSMAG_1723	d__Bacteria;p__Desulfobacterota;c__Desulfobacteria;o__Desulfobacterales;f__UBA11574;g__;s__	58.16	2.09	60	TRUE	SAMN34049736	GCA_030636825.1
CSMAG_1724	d__Bacteria;p__B130-G9;c__;o__;f__;g__;s__	55.62	0	0	TRUE	SAMN34049737	GCA_030636785.1
CSMAG_1725	d__Archaea;p__Thermoplasmatota;c__Thermoplasmata;o__SG8-5;f__SG8-5;g__;s__	60.13	3.26	40	TRUE	SAMN34049738	GCA_030636795.1
CSMAG_1726	d__Bacteria;p__Proteobacteria;c__Alphaproteobacteria;o__Micavibrionales;f__Micavibrionaceae;g__UBA1672;s__	71.09	1.03	25	TRUE	SAMN34049739	GCA_030636745.1
CSMAG_1727	d__Bacteria;p__Gemmatimonadota;c__Gemmatimonadetes;o__KS3-K002;f__JABDQB01;g__;s__	90.51	2.2	0	TRUE	SAMN34049740	GCA_030636765.1
CSMAG_1728	d__Bacteria;p__Bacteroidota;c__Bacteroidia;o__Flavobacteriales;f__Flavobacteriaceae;g__Maribacter_A;s__	92.22	1.45	11.11	TRUE	SAMN34049741	GCA_030636725.1
CSMAG_1729	d__Bacteria;p__Proteobacteria;c__Gammaproteobacteria;o__HK1;f__HK1;g__JAABYT01;s__	67	4.37	47.37	TRUE	SAMN34049742	GCA_030636695.1
CSMAG_1730	d__Bacteria;p__Patescibacteria;c__Paceibacteria;o__Portnoybacterales;f__JAHIHE01;g__;s__	51.39	1.5	100	TRUE	SAMN34049743	GCA_030636645.1
CSMAG_1731	d__Bacteria;p__Desulfobacterota_C;c__Anaeroferrophillalia;o__Anaeroferrophillales;f__JAADEO01;g__DSCM01;s__	69.24	1.46	88.89	TRUE	SAMN34049744	GCA_030636655.1
CSMAG_1732	d__Bacteria;p__Desulfobacterota;c__DSWW01;o__DSWW01;f__DSWW01;g__S015-6;s__	54.27	2.71	0	TRUE	SAMN34049745	GCA_030636685.1
CSMAG_1733	d__Bacteria;p__Patescibacteria;c__Gracilibacteria;o__JAHISY01;f__JAHISY01;g__JAHISY01;s__	54.74	1.1	0	TRUE	SAMN34049746	GCA_030636605.1
CSMAG_1734	d__Archaea;p__EX4484-52;c__EX4484-52;o__EX4484-52;f__GLR71;g__;s__	73.36	0.47	0	TRUE	SAMN34049747	GCA_030636615.1
CSMAG_1735	d__Bacteria;p__Desulfobacterota;c__WTBG01;o__WTBG01;f__WTBG01;g__WTBG01;s__WTBG01 sp013139225	70.3	1.29	50	TRUE	SAMN34049748	GCA_030636565.1
CSMAG_1736	d__Bacteria;p__Firmicutes;c__Bacilli;o__Izemoplasmatales;f__Izemoplasmataceae;g__Izemoplasma_B;s__	81.97	0.24	0	TRUE	SAMN34049749	GCA_030636545.1
CSMAG_1737	d__Bacteria;p__Proteobacteria;c__Gammaproteobacteria;o__Methylococcales;f__Methylomonadaceae;g__QPIN01;s__	74.29	6.22	82.14	TRUE	SAMN34049750	GCA_030636555.1
CSMAG_1738	d__Bacteria;p__Patescibacteria;c__Paceibacteria;o__Paceibacterales;f__;g__;s__	50.99	5.62	83.33	TRUE	SAMN34049751	GCA_030636515.1
CSMAG_1739	d__Bacteria;p__Patescibacteria;c__Paceibacteria;o__;f__;g__;s__	81.2	0.56	100	TRUE	SAMN34049752	GCA_030636505.1
CSMAG_1740	d__Bacteria;p__Proteobacteria;c__Gammaproteobacteria;o__Methylococcales;f__Methylomonadaceae;g__Methyloprofundus;s__	54.14	0	0	TRUE	SAMN34049753	GCA_030636485.1
CSMAG_1741	d__Bacteria;p__Proteobacteria;c__Gammaproteobacteria;o__Arenicellales;f__BMS3Bbin11;g__BMS3Bbin11;s__	72.07	3.05	60	TRUE	SAMN34049754	GCA_030636465.1
CSMAG_1742	d__Archaea;p__Thermoproteota;c__Bathyarchaeia;o__TCS64;f__TCS64;g__RBG-16-57-9;s__	52.11	6.07	50	TRUE	SAMN34049755	GCA_030636445.1
CSMAG_1743	d__Bacteria;p__Gemmatimonadota;c__Gemmatimonadetes;o__Gemmatimonadales;f__GWC2-71-9;g__JABDII01;s__	50.48	1.1	0	TRUE	SAMN34049756	GCA_030636425.1
CSMAG_1744	d__Bacteria;p__Proteobacteria;c__Gammaproteobacteria;o__SZUA-152;f__SZUA-152;g__;s__	50.47	2.41	50	TRUE	SAMN34049757	GCA_030636405.1
CSMAG_1745	d__Archaea;p__Thermoplasmatota;c__Thermoplasmata;o__;f__;g__;s__	53.52	3.66	16.67	TRUE	SAMN34049758	GCA_030636385.1
CSMAG_1746	d__Archaea;p__EX4484-52;c__EX4484-52;o__EX4484-52;f__GLR71;g__;s__	60.14	5.61	14.29	TRUE	SAMN34049759	GCA_030636325.1
CSMAG_1747	d__Bacteria;p__Proteobacteria;c__Gammaproteobacteria;o__Nitrosococcales;f__Methylophagaceae;g__GCA-002733105;s__	51.25	9.72	30.77	TRUE	SAMN34049760	GCA_030636365.1
CSMAG_1748	d__Archaea;p__Thermoplasmatota;c__Thermoplasmata;o__SG8-5;f__SG8-5;g__;s__	53.46	6	33.33	TRUE	SAMN34049761	GCA_030636345.1
CSMAG_1749	d__Bacteria;p__Patescibacteria;c__ABY1;o__BM507;f__UBA12075;g__B7-G4;s__	59.08	0.41	50	TRUE	SAMN34049762	GCA_030636285.1
CSMAG_1750	d__Bacteria;p__SM23-31;c__SM23-31;o__B21-G16;f__;g__;s__	59.9	0.65	50	TRUE	SAMN34049763	GCA_030636305.1
CSMAG_1751	d__Bacteria;p__Proteobacteria;c__Gammaproteobacteria;o__SZUA-229;f__SZUA-229;g__SZUA-116;s__	70	0	0	TRUE	SAMN34049764	GCA_030636225.1
CSMAG_1752	d__Archaea;p__Thermoplasmatota;c__Thermoplasmata;o__SG8-5;f__SG8-5;g__;s__	86.08	4.8	42.86	TRUE	SAMN34049765	GCA_030636255.1
CSMAG_1753	d__Bacteria;p__Desulfobacterota;c__GWC2-55-46;o__GWC2-55-46;f__;g__;s__	81.66	1.61	33.33	TRUE	SAMN34049766	GCA_030636245.1
CSMAG_1754	d__Bacteria;p__Desulfobacterota;c__Syntrophobacteria;o__BM002;f__BM002;g__BM002;s__	58.78	1.33	100	TRUE	SAMN34049767	GCA_030636195.1
CSMAG_1755	d__Bacteria;p__Chloroflexota;c__Dehalococcoidia;o__Dehalococcoidales;f__;g__;s__	60.51	7.74	78.57	TRUE	SAMN34049768	GCA_030636185.1
CSMAG_1756	d__Bacteria;p__Chloroflexota;c__Dehalococcoidia;o__E44-bin15;f__E44-bin15;g__JAAXQM01;s__	55.94	1.1	50	TRUE	SAMN34049769	GCA_030636165.1
CSMAG_1757	d__Bacteria;p__Chloroflexota;c__Anaerolineae;o__Anaerolineales;f__UBA4823;g__DSWF01;s__	70.97	2.99	20	TRUE	SAMN34049770	GCA_030636125.1
CSMAG_1758	d__Bacteria;p__Proteobacteria;c__Alphaproteobacteria;o__Micavibrionales;f__UBA2020;g__PALSA-926;s__	57.9	2.03	50	TRUE	SAMN34049771	GCA_030636145.1
CSMAG_1759	d__Archaea;p__Nanoarchaeota;c__Nanoarchaeia;o__Woesearchaeales;f__WJIZ01;g__WJIZ01;s__	87.62	0.93	0	TRUE	SAMN34049772	GCA_030636085.1
CSMAG_1760	d__Bacteria;p__Patescibacteria;c__Paceibacteria;o__UBA9983_A;f__UBA12079;g__JAHITU01;s__	83.05	0	0	TRUE	SAMN34049773	GCA_030636105.1
CSMAG_1761	d__Archaea;p__Nanoarchaeota;c__Nanoarchaeia;o__Pacearchaeales;f__GW2011-AR1;g__;s__	68.61	0.47	0	TRUE	SAMN34049774	GCA_030636025.1
CSMAG_1762	d__Bacteria;p__Planctomycetota;c__Phycisphaerae;o__Sedimentisphaerales;f__SM23-30;g__;s__	54.41	0.88	100	TRUE	SAMN34049775	GCA_030636065.1
CSMAG_1763	d__Bacteria;p__Krumholzibacteriota;c__Krumholzibacteria;o__LZORAL124-64-63;f__LZORAL124-64-63;g__;s__	75.26	1.16	0	TRUE	SAMN34049776	GCA_030636035.1
CSMAG_1764	d__Bacteria;p__Omnitrophota;c__Koll11;o__JAHIPI01;f__;g__;s__	61.43	1.71	0	TRUE	SAMN34049777	GCA_030635985.1
CSMAG_1765	d__Bacteria;p__Campylobacterota;c__Campylobacteria;o__Campylobacterales;f__Arcobacteraceae;g__CAIJNA01;s__	95.8	1.97	55.56	TRUE	SAMN34049778	GCA_030635995.1
CSMAG_1766	d__Bacteria;p__Chloroflexota;c__Dehalococcoidia;o__SZUA-161;f__SZUA-161;g__SZUA-161;s__	65.07	0.61	0	TRUE	SAMN34049779	GCA_030635935.1
CSMAG_1767	d__Bacteria;p__Chloroflexota;c__Dehalococcoidia;o__Dehalococcoidales;f__UBA5627;g__W693;s__	72.44	1.08	100	TRUE	SAMN34049780	GCA_030635945.1
CSMAG_1768	d__Archaea;p__Thermoplasmatota;c__Thermoplasmata;o__;f__;g__;s__	78.56	1.85	14.29	TRUE	SAMN34049781	GCA_030635925.1
CSMAG_1769	d__Bacteria;p__Proteobacteria;c__Alphaproteobacteria;o__Micavibrionales;f__Micavibrionaceae;g__UBA2638;s__	86.95	0.58	0	TRUE	SAMN34049782	GCA_030635895.1
CSMAG_1770	d__Bacteria;p__Planctomycetota;c__Phycisphaerae;o__Sedimentisphaerales;f__SM23-30;g__;s__	66.73	4.83	66.67	TRUE	SAMN34049783	GCA_030635885.1
CSMAG_1771	d__Bacteria;p__Proteobacteria;c__Gammaproteobacteria;o__UBA9214;f__UBA9214;g__UBA9214;s__	75.79	4.85	58.62	TRUE	SAMN34049784	GCA_030635865.1
CSMAG_1772	d__Bacteria;p__Proteobacteria;c__Gammaproteobacteria;o__UBA6429;f__UBA6429;g__;s__	50.86	0	0	TRUE	SAMN34049785	GCA_030635835.1
CSMAG_1773	d__Bacteria;p__Patescibacteria;c__Gracilibacteria;o__JAHISY01;f__;g__;s__	67.49	0.99	0	TRUE	SAMN34049786	GCA_030635805.1
CSMAG_1774	d__Bacteria;p__Patescibacteria;c__Gracilibacteria;o__UM-FILTER-43-11;f__UM-FILTER-43-11;g__JAFGCT01;s__	50.93	1.85	0	TRUE	SAMN34049787	GCA_030635825.1
CSMAG_1775	d__Bacteria;p__Chloroflexota;c__Dehalococcoidia;o__GIF9;f__AB-539-J10;g__E44-bin10;s__	67.93	5.15	21.43	TRUE	SAMN34049788	GCA_030635785.1
CSMAG_1776	d__Bacteria;p__Krumholzibacteriota;c__Krumholzibacteria;o__LZORAL124-64-63;f__LZORAL124-64-63;g__LZORAL124-64-63;s__	53.87	5.17	33.33	TRUE	SAMN34049789	GCA_030635745.1
CSMAG_1777	d__Archaea;p__EX4484-52;c__EX4484-52;o__EX4484-52;f__JAFCBV01;g__JAFCBV01;s__	69.78	4.67	85.71	TRUE	SAMN34049790	GCA_030635705.1
CSMAG_1778	d__Bacteria;p__Gemmatimonadota;c__Gemmatimonadetes;o__Longimicrobiales;f__UBA6960;g__;s__	66.44	2.2	66.67	TRUE	SAMN34049791	GCA_030635755.1
CSMAG_1779	d__Bacteria;p__Proteobacteria;c__Alphaproteobacteria;o__UBA1280;f__;g__;s__	65.82	0.68	0	TRUE	SAMN34049792	GCA_030635715.1
CSMAG_1780	d__Bacteria;p__WOR-3;c__32-111;o__32-111;f__32-111;g__;s__	79	0.1	100	TRUE	SAMN34049793	GCA_030635685.1
CSMAG_1781	d__Bacteria;p__Chloroflexota;c__Dehalococcoidia;o__GIF9;f__AB-539-J10;g__SKVJ01;s__	84.6	2.97	16.67	TRUE	SAMN34049794	GCA_030635645.1
CSMAG_1782	d__Bacteria;p__Bacteroidota;c__Bacteroidia;o__Bacteroidales;f__JAADGE01;g__JAADGE01;s__	65.76	3.92	46.15	TRUE	SAMN34049795	GCA_030635665.1
CSMAG_1783	d__Bacteria;p__ARS69;c__ARS69;o__ARS69;f__ARS69;g__;s__	60.28	8.79	11.11	TRUE	SAMN34049796	GCA_030635585.1
CSMAG_1784	d__Bacteria;p__Gemmatimonadota;c__Gemmatimonadetes;o__Gemmatimonadales;f__GWC2-71-9;g__WVYX01;s__	76.78	4.11	71.43	TRUE	SAMN34049797	GCA_030635605.1
CSMAG_1785	d__Bacteria;p__Omnitrophota;c__Koll11;o__JABMRG01;f__JABMRG01;g__;s__	64.62	1.08	0	TRUE	SAMN34049798	GCA_030635595.1
CSMAG_1786	d__Bacteria;p__Spirochaetota;c__Spirochaetia;o__Spirochaetales_E;f__Spirochaetaceae_B;g__UBA2779;s__	87.21	1.91	0	TRUE	SAMN34049799	GCA_030635565.1
CSMAG_1787	d__Bacteria;p__Planctomycetota;c__Phycisphaerae;o__Sedimentisphaerales;f__SG8-4;g__BS750m-G65;s__	54.3	7.23	16.67	TRUE	SAMN34049800	GCA_030635545.1
CSMAG_1788	d__Archaea;p__EX4484-52;c__EX4484-52;o__EX4484-52;f__B79-G9;g__B79-G9;s__	87.38	2.91	27.27	TRUE	SAMN34049801	GCA_030635525.1
CSMAG_1789	d__Bacteria;p__Desulfobacterota;c__Desulfobulbia;o__Desulfobulbales;f__Desulfurivibrionaceae;g__;s__	91.67	1.82	25	TRUE	SAMN34049802	GCA_030635485.1
CSMAG_1790	d__Bacteria;p__Spirochaetota;c__GWE2-31-10;o__GWE2-31-10;f__GWE2-31-10;g__;s__	58.37	2	0	TRUE	SAMN34049803	GCA_030635495.1
CSMAG_1791	d__Bacteria;p__Bacteroidota;c__Bacteroidia;o__Bacteroidales;f__JAADJA01;g__JAADJA01;s__	66.32	2.15	0	TRUE	SAMN34049804	GCA_030635465.1
CSMAG_1792	d__Bacteria;p__Acidobacteriota;c__Aminicenantia;o__UBA2199;f__UBA2199;g__UBA647;s__	62.62	1.71	33.33	TRUE	SAMN34049805	GCA_030635445.1
CSMAG_1793	d__Bacteria;p__FCPU426;c__JAAXVQ01;o__JAAXVQ01;f__JAAXVQ01;g__;s__	90.84	3.5	0	TRUE	SAMN34049806	GCA_030635415.1
CSMAG_1794	d__Bacteria;p__Planctomycetota;c__Phycisphaerae;o__;f__;g__;s__	52.17	3.82	38.46	TRUE	SAMN34049807	GCA_030635385.1
CSMAG_1795	d__Bacteria;p__Patescibacteria;c__Paceibacteria;o__Paceibacterales;f__;g__;s__	50.8	5.77	57.14	TRUE	SAMN34049808	GCA_030635345.1
CSMAG_1796	d__Bacteria;p__Bacteroidota;c__Bacteroidia;o__Bacteroidales;f__UBA12077;g__UBA12077;s__	69.18	2.15	0	TRUE	SAMN34049809	GCA_030635365.1
CSMAG_1797	d__Bacteria;p__Desulfobacterota;c__Desulfobulbia;o__Desulfobulbales;f__Desulfocapsaceae;g__Desulfocapsa;s__	73.34	1.64	22.22	TRUE	SAMN34049810	GCA_030635405.1
CSMAG_1798	d__Bacteria;p__Bacteroidota;c__Ignavibacteria;o__Ignavibacteriales;f__Melioribacteraceae;g__;s__	71.95	3.63	42.86	TRUE	SAMN34049811	GCA_030635325.1
CSMAG_1799	d__Bacteria;p__Desulfobacterota;c__WTBG01;o__WTBG01;f__WTBG01;g__WTBG01;s__	50.52	5.15	8.7	TRUE	SAMN34049812	GCA_030635305.1
CSMAG_1800	d__Bacteria;p__Patescibacteria;c__Paceibacteria;o__UBA9983_A;f__UBA1539;g__JAHIYV01;s__	50.89	5.06	40	TRUE	SAMN34049813	GCA_030635265.1
CSMAG_1801	d__Bacteria;p__Verrucomicrobiota;c__Kiritimatiellae;o__Kiritimatiellales;f__Pontiellaceae;g__Pontiella;s__	54.63	0	0	TRUE	SAMN34049814	GCA_030635245.1
CSMAG_1802	d__Bacteria;p__Zixibacteria;c__MSB-5A5;o__GN15;f__FEB-12;g__QQUK01;s__	50.74	0.55	0	TRUE	SAMN34049815	GCA_030635255.1
CSMAG_1803	d__Bacteria;p__Proteobacteria;c__Gammaproteobacteria;o__Pseudomonadales;f__Pseudomonadaceae;g__Pseudomonas_D;s__Pseudomonas_D aestusnigri	56.96	1.48	12.5	TRUE	SAMN34049816	GCA_030635225.1
CSMAG_1804	d__Bacteria;p__Patescibacteria;c__Paceibacteria;o__UBA9983_A;f__UBA1539;g__JAHIYV01;s__	58.44	3.37	33.33	TRUE	SAMN34049817	GCA_030635195.1
CSMAG_1805	d__Bacteria;p__Planctomycetota;c__Phycisphaerae;o__Sedimentisphaerales;f__SM23-30;g__;s__	50.67	4.96	100	TRUE	SAMN34049818	GCA_030635155.1
CSMAG_1806	d__Bacteria;p__Planctomycetota;c__Phycisphaerae;o__SM23-33;f__SM23-33;g__JABGPZ01;s__	53.19	1.08	0	TRUE	SAMN34049819	GCA_030635185.1
CSMAG_1807	d__Bacteria;p__Planctomycetota;c__Phycisphaerae;o__SM23-33;f__SM23-33;g__B1-G9;s__	96.52	0.57	0	TRUE	SAMN34049820	GCA_030635145.1
CSMAG_1808	d__Bacteria;p__QNDG01;c__QNDG01;o__QNDG01;f__QNDG01;g__;s__	90.05	4.4	0	TRUE	SAMN34049821	GCA_030635125.1
CSMAG_1809	d__Bacteria;p__Bacteroidota;c__Bacteroidia;o__Bacteroidales;f__GCA-2748055;g__GCA-2748055;s__	98.1	2.06	0	TRUE	SAMN34049822	GCA_030635075.1
CSMAG_1810	d__Bacteria;p__Patescibacteria;c__Paceibacteria;o__Paceibacterales;f__;g__;s__	77.48	0	0	TRUE	SAMN34049823	GCA_030635055.1
CSMAG_1811	d__Bacteria;p__Armatimonadota;c__UBA5377;o__UBA5377;f__JAAYIR01;g__;s__	64.28	3.24	60	TRUE	SAMN34049824	GCA_030635095.1
CSMAG_1812	d__Bacteria;p__Bacteroidota;c__Bacteroidia;o__Bacteroidales;f__B18-G4;g__B18-G4;s__	68.01	1.88	0	TRUE	SAMN34049825	GCA_030635045.1
CSMAG_1813	d__Bacteria;p__Krumholzibacteriota;c__Krumholzibacteria;o__LZORAL124-64-63;f__LZORAL124-64-63;g__JAHIYU01;s__	73.97	1.65	0	TRUE	SAMN34049826	GCA_030635025.1
CSMAG_1814	d__Archaea;p__EX4484-52;c__EX4484-52;o__EX4484-52;f__GLR71;g__GLR71;s__	57.66	0.93	0	TRUE	SAMN34049827	GCA_030634985.1
CSMAG_1815	d__Bacteria;p__Proteobacteria;c__Gammaproteobacteria;o__Beggiatoales;f__Beggiatoaceae;g__Thiomargarita;s__	84.11	2.28	46.15	TRUE	SAMN34049828	GCA_030635005.1
CSMAG_1816	d__Archaea;p__Halobacteriota;c__Methanosarcinia;o__Methanosarcinales;f__Methanogasteraceae;g__Methanogaster;s__	55.24	9.74	33.33	TRUE	SAMN34049829	GCA_030634965.1
CSMAG_1817	d__Bacteria;p__Chloroflexota;c__Dehalococcoidia;o__Dehalococcoidales;f__RBG-16-60-22;g__;s__	53.17	8.45	17.5	TRUE	SAMN34049830	GCA_030634945.1
CSMAG_1818	d__Bacteria;p__Campylobacterota;c__Campylobacteria;o__Campylobacterales;f__Sulfurovaceae;g__Sulfurovum;s__	80.74	3.04	66.67	TRUE	SAMN34049831	GCA_030634925.1
CSMAG_1819	d__Bacteria;p__Campylobacterota;c__Campylobacteria;o__Campylobacterales;f__Arcobacteraceae;g__;s__	99.59	0.61	0	TRUE	SAMN34049832	GCA_030634865.1
CSMAG_1820	d__Archaea;p__Asgardarchaeota;c__Thorarchaeia;o__Thorarchaeales;f__Thorarchaeaceae;g__WTCK01;s__	53.13	5.3	20	TRUE	SAMN34049833	GCA_030634885.1
CSMAG_1821	d__Bacteria;p__Planctomycetota;c__Phycisphaerae;o__Phycisphaerales;f__Phycisphaeraceae;g__;s__	72.87	1.47	0	TRUE	SAMN34049834	GCA_030634875.1
CSMAG_1822	d__Bacteria;p__4572-55;c__;o__;f__;g__;s__	63.34	8.97	0	TRUE	SAMN34049835	GCA_030634825.1
CSMAG_1823	d__Bacteria;p__Fermentibacterota;c__Fermentibacteria;o__Fermentibacterales;f__Fermentibacteraceae;g__Aegiribacteria;s__	93.89	3.48	25	TRUE	SAMN34049836	GCA_030634805.1
CSMAG_1824	d__Bacteria;p__Planctomycetota;c__DG-23;o__SLPQ01;f__;g__;s__	60.39	1.14	0	TRUE	SAMN34049837	GCA_030634835.1
CSMAG_1825	d__Archaea;p__Iainarchaeota;c__Iainarchaeia;o__Iainarchaeales;f__GCA-2688035;g__JAFCCL01;s__	88.08	4.21	60	TRUE	SAMN34049838	GCA_030634785.1
CSMAG_1826	d__Bacteria;p__Fermentibacterota;c__Fermentibacteria;o__Fermentibacterales;f__Fermentibacteraceae;g__Sabulitectum;s__	95.05	2.2	0	TRUE	SAMN34049839	GCA_030634765.1
CSMAG_1827	d__Bacteria;p__Zixibacteria;c__MSB-5A5;o__GN15;f__JAAZOE01;g__;s__	96.7	3.3	0	TRUE	SAMN34049840	GCA_030634725.1
CSMAG_1828	d__Archaea;p__Thermoplasmatota;c__Thermoplasmata;o__RBG-16-68-12;f__;g__;s__	98.53	1.6	0	TRUE	SAMN34049841	GCA_030634705.1
CSMAG_1829	d__Bacteria;p__Fermentibacterota;c__Fermentibacteria;o__Fermentibacterales;f__Fermentibacteraceae;g__Aegiribacteria;s__	83.8	1.22	50	TRUE	SAMN34049842	GCA_030634715.1
CSMAG_1830	d__Bacteria;p__Marinisomatota;c__Marinisomatia;o__Marinisomatales;f__TCS56;g__JABMQW01;s__	81.45	5.11	71.43	TRUE	SAMN34049843	GCA_030634675.1
CSMAG_1831	d__Bacteria;p__Planctomycetota;c__Phycisphaerae;o__SM23-33;f__FEN-1343;g__;s__	82.67	3.39	0	TRUE	SAMN34049844	GCA_030634665.1
CSMAG_1832	d__Bacteria;p__Patescibacteria;c__Paceibacteria;o__UBA9983_A;f__UBA1539;g__;s__	84.77	2.04	0	TRUE	SAMN34049845	GCA_030634645.1
CSMAG_1833	d__Bacteria;p__Planctomycetota;c__Phycisphaerae;o__Sedimentisphaerales;f__SM23-30;g__JAFGSR01;s__	73.5	1.14	0	TRUE	SAMN34049846	GCA_030634605.1
CSMAG_1834	d__Archaea;p__Aenigmatarchaeota;c__Aenigmatarchaeia;o__QMZP01;f__QMZT01;g__;s__	78.97	0.54	50	TRUE	SAMN34049847	GCA_030634615.1
CSMAG_1835	d__Bacteria;p__Patescibacteria;c__ABY1;o__UBA2591;f__;g__;s__	56.42	0	0	TRUE	SAMN34049848	GCA_030634585.1
CSMAG_1836	d__Archaea;p__EX4484-52;c__EX4484-52;o__EX4484-52;f__B79-G9;g__B79-G9;s__	87.85	3.74	25	TRUE	SAMN34049849	GCA_030634545.1
CSMAG_1837	d__Archaea;p__Thermoplasmatota;c__Thermoplasmata;o__SG8-5;f__;g__;s__	97.6	5.02	55.56	TRUE	SAMN34049850	GCA_030634565.1
CSMAG_1838	d__Bacteria;p__Proteobacteria;c__Gammaproteobacteria;o__SZUA-229;f__SZUA-229;g__;s__	51.72	3.45	0	TRUE	SAMN34049851	GCA_030634515.1
CSMAG_1839	d__Bacteria;p__Calditrichota;c__Calditrichia;o__;f__;g__;s__	85.1	3.3	66.67	TRUE	SAMN34049852	GCA_030634505.1
CSMAG_1840	d__Bacteria;p__Bacteroidota;c__Bacteroidia;o__Bacteroidales;f__SM23-62;g__SM23-62;s__	55.57	1.34	0	TRUE	SAMN34049853	GCA_030634485.1
CSMAG_1841	d__Bacteria;p__Proteobacteria;c__Alphaproteobacteria;o__Sphingomonadales;f__SMXR01;g__;s__	94.26	1.3	66.67	TRUE	SAMN34049854	GCA_030634465.1
CSMAG_1842	d__Bacteria;p__Desulfobacterota;c__Desulfobulbia;o__Desulfobulbales;f__BM004;g__;s__	53.83	7.11	43.33	TRUE	SAMN34049855	GCA_030634435.1
CSMAG_1843	d__Bacteria;p__Chloroflexota;c__Dehalococcoidia;o__Dehalococcoidales;f__E44-bin46;g__E44-bin46;s__	79.24	1.98	25	TRUE	SAMN34049856	GCA_030634425.1
CSMAG_1844	d__Bacteria;p__Patescibacteria;c__Paceibacteria;o__UBA9983_A;f__BOKC01;g__;s__	75.29	0	0	TRUE	SAMN34049857	GCA_030634405.1
CSMAG_1845	d__Bacteria;p__Chloroflexota;c__Dehalococcoidia;o__Dehalococcoidales;f__SURF-40;g__SURF-40;s__	50.01	4.94	0	TRUE	SAMN34049858	GCA_030634385.1
CSMAG_1846	d__Bacteria;p__Proteobacteria;c__Alphaproteobacteria;o__Sphingomonadales;f__SMXR01;g__;s__	74.81	0	0	TRUE	SAMN34049859	GCA_030634355.1
CSMAG_1847	d__Bacteria;p__Bipolaricaulota;c__Bipolaricaulia;o__UBA7950;f__UBA9294;g__SPBW01;s__	51.86	7.26	11.11	TRUE	SAMN34049860	GCA_030634345.1
CSMAG_1848	d__Bacteria;p__Gemmatimonadota;c__Gemmatimonadetes;o__Longimicrobiales;f__UBA6960;g__;s__	72.62	1.16	0	TRUE	SAMN34049861	GCA_030634325.1
CSMAG_1849	d__Archaea;p__Iainarchaeota;c__Iainarchaeia;o__Iainarchaeales;f__GCA-2688035;g__JAFCCL01;s__	59.04	8.79	46.15	TRUE	SAMN34049862	GCA_030634295.1
CSMAG_1850	d__Bacteria;p__Patescibacteria;c__Paceibacteria;o__UBA9983_A;f__UBA1539;g__JAHIYV01;s__	50.89	2.15	50	TRUE	SAMN34049863	GCA_030634285.1
CSMAG_1851	d__Bacteria;p__Chloroflexota;c__Dehalococcoidia;o__SM23-28-2;f__RBG-16-64-32;g__RBG-16-64-32;s__	60.79	4.79	54.55	TRUE	SAMN34049864	GCA_030634265.1
CSMAG_1852	d__Bacteria;p__Omnitrophota;c__Koll11;o__UBA10015;f__Kpj58rc;g__2-02-FULL-52-10;s__	59.8	0	0	TRUE	SAMN34049865	GCA_030634235.1
CSMAG_1853	d__Bacteria;p__Patescibacteria;c__Gracilibacteria;o__JAHISY01;f__JAHISY01;g__JAHISY01;s__	65.69	1.83	50	TRUE	SAMN34049866	GCA_030634225.1
CSMAG_1854	d__Bacteria;p__Planctomycetota;c__Phycisphaerae;o__;f__;g__;s__	79.24	2.61	85.71	TRUE	SAMN34049867	GCA_030634185.1
CSMAG_1855	d__Bacteria;p__TA06_A;c__;o__;f__;g__;s__	74.69	5.89	27.27	TRUE	SAMN34049868	GCA_030634205.1
CSMAG_1856	d__Bacteria;p__Spirochaetota;c__;o__;f__;g__;s__	96	0	0	TRUE	SAMN34049869	GCA_030634165.1
CSMAG_1857	d__Bacteria;p__Calditrichota;c__Calditrichia;o__;f__;g__;s__	68.88	1.1	0	TRUE	SAMN34049870	GCA_030634145.1
CSMAG_1858	d__Bacteria;p__Verrucomicrobiota;c__Lentisphaeria;o__Victivallales;f__Victivallaceae;g__JAHOYW01;s__	80.02	1.72	0	TRUE	SAMN34049871	GCA_030634125.1
CSMAG_1859	d__Bacteria;p__Bdellovibrionota;c__Bacteriovoracia;o__Bacteriovoracales;f__Bacteriovoracaceae;g__XYC1-FULL-37-79;s__	93.01	1.07	0	TRUE	SAMN34049872	GCA_030634085.1
CSMAG_1860	d__Bacteria;p__Proteobacteria;c__Alphaproteobacteria;o__Micavibrionales;f__UBA2020;g__PALSA-926;s__	82.76	2.04	61.54	TRUE	SAMN34049873	GCA_030634065.1
CSMAG_1861	d__Bacteria;p__Actinobacteriota;c__Humimicrobiia;o__Humimicrobiales;f__Humimicrobiaceae;g__M55B120;s__	51.47	3.69	42.86	TRUE	SAMN34049874	GCA_030634045.1
CSMAG_1862	d__Bacteria;p__Proteobacteria;c__Alphaproteobacteria;o__Rhodospirillales;f__Magnetovibrionaceae;g__Magnetovibrio;s__	50.86	0.86	100	TRUE	SAMN34049875	GCA_030634095.1
CSMAG_1863	d__Bacteria;p__Patescibacteria;c__ABY1;o__BM507;f__UBA12075;g__;s__	71.29	0.99	0	TRUE	SAMN34049876	GCA_030634025.1
CSMAG_1864	d__Bacteria;p__SM23-31;c__SM23-31;o__B21-G16;f__;g__;s__	64.22	1.47	100	TRUE	SAMN34049877	GCA_030634005.1
CSMAG_1865	d__Archaea;p__Halobacteriota;c__Methanosarcinia;o__Methanosarcinales;f__Methanosarcinaceae;g__;s__	50.25	7.03	42.86	TRUE	SAMN34049878	GCA_030633965.1
CSMAG_1866	d__Bacteria;p__Krumholzibacteriota;c__Krumholzibacteria;o__LZORAL124-64-63;f__LZORAL124-64-63;g__LZORAL124-64-63;s__	81.12	1.28	0	TRUE	SAMN34049879	GCA_030633955.1
CSMAG_1867	d__Bacteria;p__Chloroflexota;c__Anaerolineae;o__B4-G1;f__B4-G1;g__BS750m-G37;s__	78.45	2.17	60	TRUE	SAMN34049880	GCA_030633945.1
CSMAG_1868	d__Bacteria;p__Gemmatimonadota;c__Gemmatimonadetes;o__Gemmatimonadales;f__GWC2-71-9;g__WVYX01;s__	64.46	3.85	80	TRUE	SAMN34049881	GCA_030633905.1
CSMAG_1869	d__Bacteria;p__Krumholzibacteriota;c__Krumholzibacteria;o__WVZY01;f__WVZY01;g__WVZY01;s__	68.6	5.59	71.43	TRUE	SAMN34049882	GCA_030633925.1
CSMAG_1870	d__Bacteria;p__Planctomycetota;c__MHYJ01;o__JACQXL01;f__;g__;s__	97.03	0	0	TRUE	SAMN34049883	GCA_030633885.1
CSMAG_1871	d__Archaea;p__EX4484-52;c__EX4484-52;o__EX4484-52;f__GLR71;g__GLR71;s__	59.41	7.71	63.64	TRUE	SAMN34049884	GCA_030633865.1
CSMAG_1872	d__Archaea;p__Iainarchaeota;c__;o__;f__;g__;s__	65.89	1.17	0	TRUE	SAMN34049885	GCA_030633835.1
CSMAG_1873	d__Bacteria;p__Chloroflexota;c__Dehalococcoidia;o__RBG-13-53-26;f__RBG-13-53-26;g__;s__	53	7.26	0	TRUE	SAMN34049886	GCA_030639625.1
CSMAG_1874	d__Bacteria;p__Gemmatimonadota;c__Gemmatimonadetes;o__Gemmatimonadales;f__GWC2-71-9;g__WVYX01;s__	51.24	9.99	81.82	TRUE	SAMN34049887	GCA_030633825.1
CSMAG_1875	d__Bacteria;p__Desulfobacterota;c__Desulfobacteria;o__Desulfobacterales;f__Desulfobacteraceae;g__Desulfobacula;s__Desulfobacula sp014237455	72.72	0.65	100	TRUE	SAMN34049888	GCA_030633785.1
CSMAG_1876	d__Bacteria;p__Acidobacteriota;c__Aminicenantia;o__Aminicenantales;f__Aminicenantaceae;g__;s__	75.59	3.94	42.86	TRUE	SAMN34049889	GCA_030633795.1
CSMAG_1877	d__Bacteria;p__Elusimicrobiota;c__Elusimicrobia;o__Elusimicrobiales;f__UBA9959;g__;s__	94.01	0	0	TRUE	SAMN34049890	GCA_030639665.1
CSMAG_1878	d__Archaea;p__Thermoplasmatota;c__Thermoplasmata;o__SG8-5;f__;g__;s__	82.93	4.46	55.56	TRUE	SAMN34049891	GCA_030633725.1
CSMAG_1879	d__Bacteria;p__Zixibacteria;c__MSB-5A5;o__GN15;f__FEB-12;g__;s__	73.68	0.65	0	TRUE	SAMN34049892	GCA_030633755.1
CSMAG_1880	d__Bacteria;p__Zixibacteria;c__MSB-5A5;o__GN15;f__FEB-12;g__QQUK01;s__	69.92	2.95	20	TRUE	SAMN34049893	GCA_030639645.1
CSMAG_1881	d__Bacteria;p__Desulfobacterota;c__DSM-4660;o__Desulfatiglandales;f__B25-G16;g__B33-G16;s__	52.85	3.58	28.57	TRUE	SAMN34049894	GCA_030633735.1
CSMAG_1882	d__Bacteria;p__Planctomycetota;c__Phycisphaerae;o__Sedimentisphaerales;f__SG8-4;g__;s__	96.59	1.14	100	TRUE	SAMN34049895	GCA_030633685.1
CSMAG_1883	d__Bacteria;p__Patescibacteria;c__Paceibacteria;o__Portnoybacterales;f__JAHIHE01;g__;s__	52.56	1.31	66.67	TRUE	SAMN34049896	GCA_030639605.1
CSMAG_1884	d__Bacteria;p__Planctomycetota;c__Phycisphaerae;o__Sedimentisphaerales;f__SG8-4;g__;s__	52.43	5.96	0	TRUE	SAMN34049897	GCA_030639585.1
CSMAG_1885	d__Bacteria;p__CAIJMQ01;c__CAIJMQ01;o__CAIJMQ01;f__CAIJMQ01;g__CAIJMQ01;s__	85.13	0	0	TRUE	SAMN34049898	GCA_030639545.1
CSMAG_1886	d__Bacteria;p__Desulfobacterota;c__Desulfobacteria;o__Desulfobacterales;f__SURF-15;g__DUZK01;s__	57.08	7.74	5.26	TRUE	SAMN34049899	GCA_030639525.1
CSMAG_1887	d__Bacteria;p__VGIX01;c__VGIX01;o__VGIX01;f__VGIX01;g__;s__	95.48	5.31	83.33	TRUE	SAMN34049900	GCA_030639555.1
CSMAG_1888	d__Bacteria;p__Acidobacteriota;c__Aminicenantia;o__Aminicenantales;f__Aminicenantaceae;g__WTAW01;s__	83.79	2.56	33.33	TRUE	SAMN34049901	GCA_030633705.1
CSMAG_1889	d__Bacteria;p__Krumholzibacteriota;c__Krumholzibacteria;o__WVZY01;f__;g__;s__	79.06	0.16	50	TRUE	SAMN34049902	GCA_030639485.1
CSMAG_1890	d__Bacteria;p__Planctomycetota;c__Phycisphaerae;o__Sedimentisphaerales;f__SG8-4;g__BS750m-G65;s__	84.47	2.27	33.33	TRUE	SAMN34049903	GCA_030639495.1
CSMAG_1891	d__Archaea;p__Thermoplasmatota;c__Thermoplasmata;o__;f__;g__;s__	51.29	3.6	60	TRUE	SAMN34049904	GCA_030639465.1
CSMAG_1892	d__Bacteria;p__Chloroflexota;c__Dehalococcoidia;o__Dehalococcoidales;f__RBG-16-60-22;g__GCA-2688435;s__	72.28	1.24	0	TRUE	SAMN34049905	GCA_030639445.1
CSMAG_1893	d__Bacteria;p__Chloroflexota;c__Anaerolineae;o__Anaerolineales;f__E44-bin32;g__E44-bin32;s__	53.92	0.91	100	TRUE	SAMN34049906	GCA_030639385.1
CSMAG_1894	d__Bacteria;p__Proteobacteria;c__Alphaproteobacteria;o__Kiloniellales;f__J153;g__;s__	51.19	0.45	33.33	TRUE	SAMN34049907	GCA_030639405.1
CSMAG_1895	d__Bacteria;p__Campylobacterota;c__Campylobacteria;o__Campylobacterales;f__Sulfurimonadaceae;g__Sulfurimonas;s__	75.2	2.76	70	TRUE	SAMN34049908	GCA_030639365.1
CSMAG_1896	d__Bacteria;p__Nitrospirota;c__Thermodesulfovibrionia;o__Thermodesulfovibrionales;f__JdFR-86;g__;s__	55.22	3.52	30	TRUE	SAMN34049909	GCA_030639345.1
CSMAG_1897	d__Archaea;p__Nanoarchaeota;c__Nanoarchaeia;o__Pacearchaeales;f__GW2011-AR1;g__JAGVXH01;s__	50.11	0	0	TRUE	SAMN34049910	GCA_030639395.1
CSMAG_1898	d__Bacteria;p__UBA6266;c__UBA6266;o__UBA6266;f__UBA6266;g__;s__	91.87	1.17	50	TRUE	SAMN34049911	GCA_030639325.1
CSMAG_1899	d__Bacteria;p__Acidobacteriota;c__Aminicenantia;o__UBA2199;f__UBA2199;g__;s__	92.05	4.27	0	TRUE	SAMN34049912	GCA_030639305.1
CSMAG_1900	d__Bacteria;p__Omnitrophota;c__Koll11;o__JAFGHF01;f__JAFGHF01;g__JAHIIS01;s__	62.73	4.46	66.67	TRUE	SAMN34049913	GCA_030639265.1
CSMAG_1901	d__Bacteria;p__Planctomycetota;c__Phycisphaerae;o__Sedimentisphaerales;f__Anaerohalosphaeraceae;g__;s__	71.2	4.88	57.14	TRUE	SAMN34049914	GCA_030639255.1
CSMAG_1902	d__Bacteria;p__Proteobacteria;c__Alphaproteobacteria;o__Sphingomonadales;f__SMXR01;g__;s__	71.59	9.4	96.67	TRUE	SAMN34049915	GCA_030639245.1
CSMAG_1903	d__Archaea;p__EX4484-52;c__EX4484-52;o__EX4484-52;f__JAFCBV01;g__JAFCBV01;s__	71.81	2.95	100	TRUE	SAMN34049916	GCA_030639205.1
CSMAG_1904	d__Bacteria;p__Chloroflexota;c__Dehalococcoidia;o__Dehalococcoidales;f__UBA5760;g__UBA5760;s__	68.58	2.59	75	TRUE	SAMN34049917	GCA_030639215.1
CSMAG_1905	d__Bacteria;p__Proteobacteria;c__Gammaproteobacteria;o__SZUA-229;f__SZUA-229;g__SZUA-116;s__	51.72	5.17	100	TRUE	SAMN34049918	GCA_030639185.1
CSMAG_1906	d__Bacteria;p__Proteobacteria;c__Alphaproteobacteria;o__Micavibrionales;f__Micavibrionaceae;g__UBA1672;s__	79.82	3.62	20	TRUE	SAMN34049919	GCA_030639165.1
CSMAG_1907	d__Archaea;p__EX4484-52;c__EX4484-52;o__EX4484-52;f__EX4484-52;g__EX4484-52;s__	89.56	1.87	0	TRUE	SAMN34049920	GCA_030639115.1
CSMAG_1908	d__Bacteria;p__Patescibacteria;c__Paceibacteria;o__Portnoybacterales;f__JAHIHE01;g__;s__	78.66	0	0	TRUE	SAMN34049921	GCA_030639145.1
CSMAG_1909	d__Bacteria;p__Proteobacteria;c__Gammaproteobacteria;o__Ga0077536;f__Ga0077536;g__UBA11873;s__	60.74	1.06	0	TRUE	SAMN34049922	GCA_030639105.1
CSMAG_1910	d__Archaea;p__Nanoarchaeota;c__Nanoarchaeia;o__Pacearchaeales;f__GW2011-AR1;g__JAGVXH01;s__	60.59	0.93	100	TRUE	SAMN34049923	GCA_030639065.1
CSMAG_1911	d__Bacteria;p__Proteobacteria;c__Gammaproteobacteria;o__Methylococcales;f__Methylomonadaceae;g__QPIN01;s__	92.72	1.38	25	TRUE	SAMN34049924	GCA_030639025.1
CSMAG_1912	d__Bacteria;p__4572-55;c__;o__;f__;g__;s__	58.99	2.3	0	TRUE	SAMN34049925	GCA_030639085.1
CSMAG_1913	d__Bacteria;p__Proteobacteria;c__Alphaproteobacteria;o__RF32;f__;g__;s__	78.84	1.79	0	TRUE	SAMN34049926	GCA_030639035.1
CSMAG_1914	d__Bacteria;p__Bacteroidota;c__Bacteroidia;o__Bacteroidales;f__GCA-2748055;g__GCA-2748055;s__	92.65	1.08	50	TRUE	SAMN34049927	GCA_030639005.1
CSMAG_1915	d__Bacteria;p__Chloroflexota;c__Dehalococcoidia;o__Dehalococcoidales;f__UBA5627;g__;s__	63.04	1.16	33.33	TRUE	SAMN34049928	GCA_030638985.1
CSMAG_1916	d__Bacteria;p__Desulfobacterota;c__Desulfobacteria;o__Desulfobacterales;f__Desulfobacteraceae;g__;s__	96.44	5.32	60	TRUE	SAMN34049929	GCA_030638925.1
CSMAG_1917	d__Bacteria;p__Omnitrophota;c__Koll11;o__UBA10015;f__Kpj58rc;g__2-02-FULL-52-10;s__	86.14	8.96	50	TRUE	SAMN34049930	GCA_030638955.1
CSMAG_1918	d__Bacteria;p__Desulfobacterota;c__Desulfobacteria;o__Desulfobacterales;f__Desulfobacteraceae;g__NBML01;s__	72.65	3.57	0	TRUE	SAMN34049931	GCA_030638935.1
CSMAG_1919	d__Bacteria;p__Patescibacteria;c__Paceibacteria;o__;f__;g__;s__	62.18	0.99	0	TRUE	SAMN34049932	GCA_030638895.1
CSMAG_1920	d__Bacteria;p__Patescibacteria;c__Paceibacteria;o__UBA9983_A;f__UBA1539;g__;s__	60.55	3.93	0	TRUE	SAMN34049933	GCA_030638885.1
CSMAG_1921	d__Bacteria;p__Patescibacteria;c__Paceibacteria;o__Portnoybacterales;f__JAHIHE01;g__;s__	62.82	0.85	0	TRUE	SAMN34049934	GCA_030638825.1
CSMAG_1922	d__Bacteria;p__Patescibacteria;c__ABY1;o__BM507;f__UBA12075;g__;s__	68.32	1.24	50	TRUE	SAMN34049935	GCA_030638855.1
CSMAG_1923	d__Bacteria;p__Patescibacteria;c__Gracilibacteria;o__Peribacterales;f__Peribacteraceae;g__JABGQH01;s__	66.82	0	0	TRUE	SAMN34049936	GCA_030638845.1
CSMAG_1924	d__Archaea;p__Thermoplasmatota;c__Thermoplasmata;o__RBG-16-68-12;f__SOIM01;g__;s__	97.6	3.2	0	TRUE	SAMN34049937	GCA_030638805.1
CSMAG_1925	d__Archaea;p__Asgardarchaeota;c__Thorarchaeia;o__Thorarchaeales;f__Thorarchaeaceae;g__MP5-2226;s__	71.33	4.21	20	TRUE	SAMN34049938	GCA_030638785.1
CSMAG_1926	d__Bacteria;p__Desulfobacterota;c__Desulfobulbia;o__Desulfobulbales;f__Desulfocapsaceae;g__Desulfocapsa;s__	50.88	0	0	TRUE	SAMN34049939	GCA_030638765.1
CSMAG_1927	d__Bacteria;p__Chloroflexota;c__Anaerolineae;o__Anaerolineales;f__E44-bin32;g__E44-bin32;s__	58.67	3.18	25	TRUE	SAMN34049940	GCA_030638725.1
CSMAG_1928	d__Bacteria;p__Spirochaetota;c__Spirochaetia;o__B11-G9;f__B11-G9;g__;s__	70.94	0	0	TRUE	SAMN34049941	GCA_030638735.1
CSMAG_1929	d__Archaea;p__Nanoarchaeota;c__Nanoarchaeia;o__Pacearchaeales;f__GW2011-AR1;g__JAGVXH01;s__	70.25	0	0	TRUE	SAMN34049942	GCA_030638705.1
CSMAG_1930	d__Archaea;p__Asgardarchaeota;c__Heimdallarchaeia;o__UBA460;f__;g__;s__	78.5	4.05	16.67	TRUE	SAMN34049943	GCA_030638685.1
CSMAG_1931	d__Archaea;p__Halobacteriota;c__Methanosarcinia;o__Methanosarcinales;f__Methanocomedenaceae;g__QBUR01;s__	85.95	2.6	77.78	TRUE	SAMN34049944	GCA_030638625.1
CSMAG_1932	d__Bacteria;p__Chloroflexota;c__Dehalococcoidia;o__E44-bin15;f__E44-bin15;g__E29-bin15;s__	60.03	0.09	100	TRUE	SAMN34049945	GCA_030638665.1
CSMAG_1933	d__Bacteria;p__Patescibacteria;c__Paceibacteria;o__UBA9983_A;f__UBA1539;g__;s__	56.09	1.72	0	TRUE	SAMN34049946	GCA_030638605.1
CSMAG_1934	d__Archaea;p__Asgardarchaeota;c__Heimdallarchaeia;o__UBA460;f__UBA460;g__UBA460;s__	77.73	3.58	33.33	TRUE	SAMN34049947	GCA_030638635.1
CSMAG_1935	d__Archaea;p__Nanoarchaeota;c__Nanoarchaeia;o__Woesearchaeales;f__WJKR01;g__;s__	56.9	0	0	TRUE	SAMN34049948	GCA_030638565.1
CSMAG_1936	d__Bacteria;p__Desulfobacterota;c__Desulfobacteria;o__Desulfobacterales;f__ETH-SRB1;g__;s__	77.74	0.65	0	TRUE	SAMN34049949	GCA_030638575.1
CSMAG_1937	d__Archaea;p__Asgardarchaeota;c__Heimdallarchaeia;o__UBA460;f__UBA460;g__UBA460;s__	90.65	2.8	0	TRUE	SAMN34049950	GCA_030638525.1
CSMAG_1938	d__Bacteria;p__Patescibacteria;c__Paceibacteria;o__Paceibacterales;f__DG-74-3;g__;s__	54.26	1.68	66.67	TRUE	SAMN34049951	GCA_030638505.1
CSMAG_1939	d__Bacteria;p__Bacteroidota;c__Bacteroidia;o__Flavobacteriales;f__Flavobacteriaceae;g__PRS1;s__	84.33	1.28	44.44	TRUE	SAMN34049952	GCA_030638535.1
CSMAG_1940	d__Archaea;p__EX4484-52;c__EX4484-52;o__EX4484-52;f__B79-G9;g__GLR112;s__	89.72	1.87	0	TRUE	SAMN34049953	GCA_030638485.1
CSMAG_1941	d__Bacteria;p__Bdellovibrionota;c__Bacteriovoracia;o__Bacteriovoracales;f__Bacteriovoracaceae;g__JABGUH01;s__	87.65	2.68	0	TRUE	SAMN34049954	GCA_030638415.1
CSMAG_1942	d__Bacteria;p__Proteobacteria;c__Gammaproteobacteria;o__JAADHQ01;f__JAADHQ01;g__;s__	77.64	1.41	100	TRUE	SAMN34049955	GCA_030638455.1
CSMAG_1943	d__Bacteria;p__Myxococcota;c__XYA12-FULL-58-9;o__XYA12-FULL-58-9;f__;g__;s__	56.14	1.75	0	TRUE	SAMN34049956	GCA_030638425.1
CSMAG_1944	d__Bacteria;p__VGIX01;c__VGIX01;o__VGIX01;f__VGIX01;g__;s__	66.92	1.42	100	TRUE	SAMN34049957	GCA_030638405.1
CSMAG_1945	d__Bacteria;p__Cloacimonadota;c__Cloacimonadia;o__Cloacimonadales;f__TCS61;g__;s__	85.14	2.2	0	TRUE	SAMN34049958	GCA_030638385.1
CSMAG_1946	d__Bacteria;p__Nitrospirota;c__Thermodesulfovibrionia;o__Thermodesulfovibrionales;f__JdFR-86;g__;s__	95.13	6.72	44.44	TRUE	SAMN34049959	GCA_030638335.1
CSMAG_1947	d__Bacteria;p__Verrucomicrobiota;c__Kiritimatiellae;o__SPBP01;f__SPBP01;g__;s__	56.63	2.2	0	TRUE	SAMN34049960	GCA_030638365.1
CSMAG_1948	d__Bacteria;p__Bacteroidota;c__Bacteroidia;o__Bacteroidales;f__JAGOPY01;g__;s__	76.49	1.61	33.33	TRUE	SAMN34049961	GCA_030638325.1
CSMAG_1949	d__Bacteria;p__Desulfobacterota;c__Desulfobacteria;o__Desulfobacterales;f__ETH-SRB1;g__B13-G4;s__	56.7	1.21	100	TRUE	SAMN34049962	GCA_030638305.1
CSMAG_1950	d__Bacteria;p__Atribacterota;c__JS1;o__SB-45;f__34-128;g__;s__	56.27	1.69	100	TRUE	SAMN34049963	GCA_030638265.1
CSMAG_1951	d__Bacteria;p__Planctomycetota;c__Phycisphaerae;o__Sedimentisphaerales;f__SG8-4;g__;s__	85.79	0	0	TRUE	SAMN34049964	GCA_030638235.1
CSMAG_1952	d__Archaea;p__Nanoarchaeota;c__Nanoarchaeia;o__Woesearchaeales;f__BS150m-G63;g__;s__	71.5	0.47	0	TRUE	SAMN34049965	GCA_030638275.1
CSMAG_1953	d__Archaea;p__Thermoplasmatota;c__E2;o__UBA202;f__;g__;s__	50.57	7.41	80	TRUE	SAMN34049966	GCA_030638225.1
CSMAG_1954	d__Bacteria;p__Proteobacteria;c__Alphaproteobacteria;o__Rhodospirillales;f__Magnetovibrionaceae;g__;s__	62.93	0	0	TRUE	SAMN34049967	GCA_030638205.1
CSMAG_1955	d__Archaea;p__Thermoplasmatota;c__E2;o__DHVEG-1;f__DHVEG-1;g__;s__	65.07	2.4	25	TRUE	SAMN34049968	GCA_030638165.1
CSMAG_1956	d__Bacteria;p__Fermentibacterota;c__Fermentibacteria;o__Fermentibacterales;f__Fermentibacteraceae;g__Aegiribacteria;s__	85.1	2.3	0	TRUE	SAMN34049969	GCA_030638185.1
CSMAG_1957	d__Bacteria;p__CG03;c__CG03;o__CG03;f__CG03;g__CG03;s__	67.11	0.07	0	TRUE	SAMN34049970	GCA_030638145.1
CSMAG_1958	d__Archaea;p__Nanoarchaeota;c__Nanoarchaeia;o__Pacearchaeales;f__GW2011-AR1;g__BMS3ABIN17;s__	56.46	0.07	0	TRUE	SAMN34049971	GCA_030638105.1
CSMAG_1959	d__Bacteria;p__Patescibacteria;c__Paceibacteria;o__Portnoybacterales;f__JAHIHE01;g__;s__	67.52	0	0	TRUE	SAMN34049972	GCA_030638075.1
CSMAG_1960	d__Bacteria;p__Patescibacteria;c__ABY1;o__JAACEG01;f__;g__;s__	66.29	1.31	50	TRUE	SAMN34049973	GCA_030638065.1
CSMAG_1961	d__Bacteria;p__Planctomycetota;c__Phycisphaerae;o__Sedimentisphaerales;f__Anaerohalosphaeraceae;g__;s__	52.25	2.69	33.33	TRUE	SAMN34049974	GCA_030638045.1
CSMAG_1962	d__Bacteria;p__Omnitrophota;c__Koll11;o__;f__;g__;s__	90.5	0.06	0	TRUE	SAMN34049975	GCA_030638025.1
CSMAG_1963	d__Bacteria;p__Fermentibacterota;c__Fermentibacteria;o__Fermentibacterales;f__Fermentibacteraceae;g__Aegiribacteria;s__	61.22	6.88	37.5	TRUE	SAMN34049976	GCA_030637995.1
CSMAG_1964	d__Archaea;p__Nanoarchaeota;c__Nanoarchaeia;o__Pacearchaeales;f__GW2011-AR1;g__;s__	68.77	4.12	0	TRUE	SAMN34049977	GCA_030638125.1
CSMAG_1965	d__Bacteria;p__Patescibacteria;c__ABY1;o__BM507;f__UBA12075;g__UBA12075;s__	57.64	7.58	44.44	TRUE	SAMN34049978	GCA_030637985.1
CSMAG_1966	d__Bacteria;p__Proteobacteria;c__Gammaproteobacteria;o__SZUA-229;f__SZUA-229;g__GCA-2746365;s__	60.34	0	0	TRUE	SAMN34049979	GCA_030637945.1
CSMAG_1967	d__Archaea;p__Thermoplasmatota;c__E2;o__DHVEG-1;f__DHVEG-1;g__;s__	69.33	1.6	0	TRUE	SAMN34049980	GCA_030637965.1
CSMAG_1968	d__Bacteria;p__Bacteroidota;c__Bacteroidia;o__Bacteroidales;f__GCA-2748055;g__GCA-2748055;s__	53.45	1.72	100	TRUE	SAMN34049981	GCA_030637895.1
CSMAG_1969	d__Bacteria;p__Bacteroidota;c__Bacteroidia;o__Bacteroidales;f__UBA12077;g__UBA12077;s__	51.72	2.59	50	TRUE	SAMN34049982	GCA_030637855.1
CSMAG_1970	d__Archaea;p__Nanoarchaeota;c__Nanoarchaeia;o__Woesearchaeales;f__SM23-78;g__SM23-78;s__	74.26	0.78	50	TRUE	SAMN34049983	GCA_030637925.1
CSMAG_1971	d__Bacteria;p__Desulfobacterota;c__Desulfobacteria;o__Desulfobacterales;f__Desulfobacteraceae;g__Desulfobacula;s__	85.16	0.97	100	TRUE	SAMN34049984	GCA_030637885.1
CSMAG_1972	d__Bacteria;p__Proteobacteria;c__Alphaproteobacteria;o__Rhodospirillales;f__Magnetovibrionaceae;g__;s__	58.1	0	0	TRUE	SAMN34049985	GCA_030637845.1
CSMAG_1973	d__Bacteria;p__Desulfobacterota_C;c__Anaeroferrophillalia;o__Anaeroferrophillales;f__JAADEO01;g__DSCM01;s__	51.39	3.51	100	TRUE	SAMN34049986	GCA_030637825.1
CSMAG_1974	d__Bacteria;p__Acidobacteriota;c__Thermoanaerobaculia;o__Thermoanaerobaculales;f__FEB-10;g__JACXWA01;s__	75.86	3.45	50	TRUE	SAMN34049987	GCA_030637805.1
CSMAG_1975	d__Bacteria;p__Fermentibacterota;c__Fermentibacteria;o__Fermentibacterales;f__Fermentibacteraceae;g__Sabulitectum;s__	88.46	3.3	0	TRUE	SAMN34049988	GCA_030637765.1
CSMAG_1976	d__Bacteria;p__Firmicutes_A;c__Clostridia;o__Christensenellales;f__UMGS416;g__;s__	87.74	0.7	0	TRUE	SAMN34049989	GCA_030637745.1
CSMAG_1977	d__Bacteria;p__Ratteibacteria;c__UBA8468;o__UBA8468;f__UBA8468;g__;s__	84.08	0.16	0	TRUE	SAMN34049990	GCA_030637775.1
CSMAG_1978	d__Bacteria;p__Planctomycetota;c__Phycisphaerae;o__Sedimentisphaerales;f__SG8-4;g__B140-G9;s__	96.59	0.1	100	TRUE	SAMN34049991	GCA_030637725.1
CSMAG_1979	d__Bacteria;p__Proteobacteria;c__Gammaproteobacteria;o__Xanthomonadales;f__SZUA-36;g__JABDPF01;s__	70.16	3.35	7.69	TRUE	SAMN34049992	GCA_030637665.1
CSMAG_1980	d__Archaea;p__Thermoproteota;c__Bathyarchaeia;o__B26-1;f__BA1;g__;s__	94.39	2.8	0	TRUE	SAMN34049993	GCA_030637625.1
CSMAG_1981	d__Bacteria;p__Patescibacteria;c__ABY1;o__BM507;f__UBA12075;g__JAHILH01;s__	69.31	0	0	TRUE	SAMN34049994	GCA_030637645.1
CSMAG_1982	d__Archaea;p__Aenigmatarchaeota;c__Aenigmatarchaeia;o__QMZP01;f__QMZP01;g__;s__	62.46	8.1	0	TRUE	SAMN34049995	GCA_030637705.1
CSMAG_1983	d__Archaea;p__Nanoarchaeota;c__Nanoarchaeia;o__Pacearchaeales;f__GW2011-AR1;g__JAHIHG01;s__	66.59	0	0	TRUE	SAMN34049996	GCA_030637545.1
CSMAG_1984	d__Bacteria;p__Chloroflexota;c__Dehalococcoidia;o__Dehalococcoidales;f__UBA5627;g__;s__	56.09	1.98	100	TRUE	SAMN34049997	GCA_030637605.1
CSMAG_1985	d__Bacteria;p__Patescibacteria;c__Gracilibacteria;o__UM-FILTER-43-11;f__UM-FILTER-43-11;g__;s__	67.96	0	0	TRUE	SAMN34049998	GCA_030637565.1
CSMAG_1986	d__Bacteria;p__Bipolaricaulota;c__Bipolaricaulia;o__UBA7950;f__UBA9294;g__SPBW01;s__	54.08	1.85	0	TRUE	SAMN34049999	GCA_030637555.1
CSMAG_1987	d__Bacteria;p__FCPU426;c__JAAXVQ01;o__JAAXVQ01;f__JAAXVQ01;g__;s__	91.2	3.37	25	TRUE	SAMN34050000	GCA_030637655.1
CSMAG_1988	d__Bacteria;p__Acidobacteriota;c__Thermoanaerobaculia;o__Thermoanaerobaculales;f__FEB-10;g__;s__	82.46	0	0	TRUE	SAMN34050001	GCA_030637505.1
CSMAG_1989	d__Bacteria;p__Patescibacteria;c__Paceibacteria;o__Paceibacterales;f__JAHIOY01;g__;s__	58.15	1.85	100	TRUE	SAMN34050002	GCA_030637485.1
CSMAG_1990	d__Archaea;p__Thermoproteota;c__Nitrososphaeria;o__Nitrososphaerales;f__Nitrosopumilaceae;g__Nitrosopumilus;s__	75.28	0	0	TRUE	SAMN34050003	GCA_030637455.1
CSMAG_1991	d__Bacteria;p__Bacteroidota;c__Bacteroidia;o__Bacteroidales;f__UBA12077;g__UBA12077;s__	97.58	7.29	22.73	TRUE	SAMN34050004	GCA_030637515.1
CSMAG_1992	d__Bacteria;p__Desulfobacterota_C;c__Anaeroferrophillalia;o__Anaeroferrophillales;f__JAADEO01;g__DSCM01;s__	51.89	0.77	100	TRUE	SAMN34050005	GCA_030637445.1
CSMAG_1993	d__Bacteria;p__Chloroflexota;c__Dehalococcoidia;o__Dehalococcoidales;f__E44-bin46;g__E44-bin46;s__	58.92	2.97	0	TRUE	SAMN34050006	GCA_030637425.1
CSMAG_1994	d__Bacteria;p__Omnitrophota;c__Koll11;o__UBA10015;f__Kpj58rc;g__2-02-FULL-52-10;s__	89.36	1.08	0	TRUE	SAMN34050007	GCA_030637405.1
CSMAG_1995	d__Archaea;p__Thermoproteota;c__Bathyarchaeia;o__40CM-2-53-6;f__RBG-13-38-9;g__RBG-13-38-9;s__	86.92	1.87	0	TRUE	SAMN34050008	GCA_030637375.1
CSMAG_1996	d__Bacteria;p__Elusimicrobiota;c__Elusimicrobia;o__Elusimicrobiales;f__UBA9959;g__;s__	72.1	0	0	TRUE	SAMN34050009	GCA_030637365.1
CSMAG_1997	d__Archaea;p__Hadarchaeota;c__Hadarchaeia;o__Hadarchaeales;f__Hadarchaeaceae;g__DG-33;s__	81.73	2.67	20	TRUE	SAMN34050010	GCA_030637345.1
CSMAG_1998	d__Archaea;p__Asgardarchaeota;c__Thorarchaeia;o__Thorarchaeales;f__Thorarchaeaceae;g__WTCK01;s__	69.95	0.93	0	TRUE	SAMN34050011	GCA_030637325.1
[truncated: 1,166 more rows]
